# Supplementary material for: N,N′-Bis(4-chloro­phenyl­sulfon­yl)suberamide
Source: Acta Crystallogr Sect E Struct Rep Online. 2011 Jul 23;67(Pt 8):o2101. doi: 10.1107/S1600536811028662 (PMC3213543; doi:10.1107/S1600536811028662)
Supplement: Supplementary file 2 [file e-67-o2101-Isup2.hkl]

# 
# h,k,l, Fc-squared, Fo-squared, sigma(Fo-squared) and status flag 
# 
data_I
_shelx_title ' SS5 P21/C' 
_shelx_refln_list_code          4 
_shelx_F_calc_maximum      217.06 
_exptl_crystal_F_000       540.00 
_reflns_d_resolution_high  0.8302 
 
loop_ 
 _symmetry_equiv_pos_as_xyz 
 'x, y, z' 
 '-x, y+1/2, -z+1/2' 
 '-x, -y, -z' 
 'x, -y-1/2, z-1/2' 
 
_cell_length_a    21.9250 
_cell_length_b     5.5855 
_cell_length_c     9.3810 
_cell_angle_alpha  90.000 
_cell_angle_beta   93.910 
_cell_angle_gamma  90.000 
 
_shelx_F_squared_multiplier     1.000 
 
loop_ 
 _refln_index_h 
 _refln_index_k 
 _refln_index_l 
 _refln_F_squared_calc 
 _refln_F_squared_meas 
 _refln_F_squared_sigma 
 _refln_observed_status 
   3   0   0     1152.38     1250.56      7.31 o 
   4   0   0      824.11      808.00      7.31 o 
   5   0   0      874.17      928.72      8.61 o 
   6   0   0      690.09      685.20      8.28 o 
   7   0   0      164.60      154.42      6.36 o 
   8   0   0      828.72      825.12     10.27 o 
   9   0   0     2726.44     2742.44     17.85 o 
  10   0   0     2875.29     2875.45     19.41 o 
  11   0   0      687.32      668.58     11.75 o 
  12   0   0      438.40      449.73     10.97 o 
  13   0   0     4659.59     4546.00     27.89 o 
  14   0   0      290.03      305.31     11.36 o 
  15   0   0       10.29       21.99      9.57 o 
  16   0   0      912.46      864.11     16.25 o 
  17   0   0     1685.82     1626.10     21.25 o 
  18   0   0        0.18       43.80     11.39 o 
  19   0   0     1483.28     1590.61     22.48 o 
  20   0   0      309.42      364.12     15.11 o 
  21   0   0       11.96        9.58     12.04 o 
  22   0   0       76.89       50.21     12.30 o 
  23   0   0       64.49       44.41     12.43 o 
  24   0   0      163.71      202.58     15.40 o 
  25   0   0      347.93      463.91     18.24 o 
  26   0   0        8.93       52.55     15.11 o 
   1   1   0     3031.48     3022.03      8.79 o 
   2   1   0      752.40      760.95      7.13 o 
   3   1   0    12466.03    12085.07    104.10 o 
   4   1   0      324.00      315.37      6.35 o 
   5   1   0     4561.72     4741.10     19.15 o 
   6   1   0     1885.57     1783.88     12.94 o 
   7   1   0     1107.58     1006.40     38.03 o 
   8   1   0      813.46      868.57      7.92 o 
   9   1   0      876.63      894.91     17.89 o 
  10   1   0      893.91      858.75     19.28 o 
  11   1   0      135.81      112.78      8.50 o 
  12   1   0      183.58      181.49      6.89 o 
  13   1   0        0.74       -0.07      6.20 o 
  14   1   0      102.32      103.47      7.06 o 
  15   1   0      294.79      320.71      8.77 o 
  16   1   0     1100.28     1130.98     14.33 o 
  17   1   0      145.22      156.91     20.85 o 
  18   1   0        1.56       14.11      7.86 o 
  19   1   0      242.05      256.53     10.27 o 
  20   1   0      763.95      784.31     41.39 o 
  21   1   0       16.36       31.04     24.11 o 
  22   1   0       81.34      119.54      9.73 o 
  23   1   0       52.03       68.63     32.93 o 
  26   1   0        1.20       28.04     12.68 o 
   0   2   0        2.23       -1.69      4.59 o 
   1   2   0     2392.14     2450.52     10.59 o 
   2   2   0     2843.77     2896.90     16.81 o 
   3   2   0       46.56       58.80      3.57 o 
   4   2   0        4.02        2.99      3.33 o 
   5   2   0      208.21      217.58      7.01 o 
   6   2   0     1105.22     1122.03     12.42 o 
   7   2   0      511.83      517.51      9.82 o 
   8   2   0     2545.03     2693.82     19.72 o 
   9   2   0        0.19       -3.07      5.83 o 
  10   2   0      614.46      662.55     11.48 o 
  11   2   0     2730.21     2742.72     21.58 o 
  12   2   0       33.76       36.85      5.53 o 
  13   2   0       39.78       33.97      5.78 o 
  14   2   0      450.11      422.55      8.90 o 
  15   2   0      152.69      154.20      7.25 o 
  16   2   0        1.71        0.61      5.95 o 
  17   2   0      670.53      681.34     16.64 o 
  18   2   0       54.07       68.49     12.19 o 
  19   2   0        0.48      -11.65     11.65 o 
  20   2   0        2.08        4.42     11.73 o 
  21   2   0       79.13      107.42     13.23 o 
  23   2   0        4.97       15.80     13.54 o 
  24   2   0       72.15      118.48     13.72 o 
  25   2   0       19.71       10.65     13.44 o 
   1   3   0      183.00      139.18      8.80 o 
   2   3   0      142.73      136.74      2.97 o 
   3   3   0        0.05        0.28      2.47 o 
   4   3   0     1252.04     1299.65     11.43 o 
   5   3   0      980.43     1005.23     50.31 o 
   6   3   0        8.38        2.98      4.16 o 
   7   3   0        1.79        0.94      4.34 o 
   8   3   0      748.13      698.47     30.17 o 
   9   3   0      338.17      307.26      9.63 o 
  10   3   0      243.20      231.67      9.39 o 
  11   3   0        0.02        4.23      7.11 o 
  12   3   0     2181.95     2111.02     22.28 o 
  13   3   0     1104.64     1135.23     17.43 o 
  14   3   0       10.10        8.59      6.03 o 
  15   3   0       13.43       24.41      6.13 o 
  16   3   0       46.24       23.71      6.59 o 
  17   3   0       73.90       95.54      7.83 o 
  18   3   0       43.62       70.29     14.57 o 
  19   3   0        0.29       -6.44      8.34 o 
  20   3   0        0.64       13.39     12.80 o 
  21   3   0      283.64      364.62     17.37 o 
  22   3   0       68.39       15.26     14.14 o 
  23   3   0       63.58       65.14     15.45 o 
   0   4   0       78.96       75.41      7.37 o 
   1   4   0        0.06       -3.12      4.83 o 
   2   4   0      293.99      273.54      9.97 o 
   3   4   0       25.46       22.25      4.98 o 
   4   4   0      160.22      162.21      7.02 o 
   5   4   0      449.66      448.26      7.99 o 
   6   4   0      828.48      825.29     10.17 o 
   7   4   0      236.92      245.35      7.04 o 
   8   4   0      844.25      828.72     10.57 o 
   9   4   0      584.83      553.58      9.19 o 
  10   4   0       39.22       42.27      8.38 o 
  11   4   0      412.17      411.57      8.81 o 
  12   4   0      126.48      118.95     16.01 o 
  13   4   0       66.21       59.13      5.95 o 
  14   4   0       65.03       72.03      9.43 o 
  15   4   0      225.47      243.35     11.08 o 
  16   4   0        4.80       -6.05      6.05 o 
  17   4   0        9.62       39.69      7.11 o 
  18   4   0       32.31        4.97      6.60 o 
  19   4   0      131.84      138.90      8.94 o 
  20   4   0       14.58       35.25     14.41 o 
  21   4   0       22.75       12.87     13.23 o 
   1   5   0        0.09        3.63      6.01 o 
   2   5   0        0.11       -5.81      5.81 o 
   3   5   0      114.02      152.55     20.49 o 
   4   5   0       44.13       52.49      6.43 o 
   5   5   0      676.09      723.52     39.02 o 
   6   5   0        2.66       10.54      5.56 o 
   7   5   0       62.56       53.43     12.15 o 
   8   5   0        7.25       18.52      6.57 o 
   9   5   0        7.65        1.69      5.37 o 
  10   5   0        0.08       -2.86      5.58 o 
  11   5   0        0.49       -7.59      7.59 o 
  12   5   0       51.55       34.61      8.34 o 
  13   5   0       62.02       68.48      9.74 o 
  14   5   0       87.10       63.37      8.95 o 
  15   5   0      111.50      127.22     10.04 o 
  16   5   0       77.62       63.10      8.86 o 
  17   5   0       33.10        7.65     22.06 o 
   0   6   0      142.18      148.97     11.36 o 
   1   6   0       59.73       72.19     12.98 o 
   2   6   0        0.05       38.43     37.03 o 
   3   6   0       20.45       28.13      5.92 o 
   4   6   0        4.59        9.02      5.74 o 
   5   6   0       72.70       79.14     24.61 o 
   6   6   0       44.97       45.27     14.23 o 
   7   6   0       46.60       70.87      9.30 o 
   8   6   0       46.97       42.12      8.25 o 
   9   6   0        9.11       -4.35      7.71 o 
  10   6   0        0.45       28.88      8.24 o 
  11   6   0       33.78       22.61      8.37 o 
 -26   1   1       57.70       78.82     13.85 o 
 -25   1   1        6.40       42.72     13.97 o 
 -24   1   1        5.91      -12.07     12.79 o 
 -23   1   1      115.41       74.19     12.56 o 
 -22   1   1       10.72       -2.29     18.84 o 
 -21   1   1      167.90      163.89     35.57 o 
 -20   1   1       38.31       30.00     14.81 o 
 -19   1   1       35.99       -2.28      7.94 o 
 -18   1   1        0.50       -7.73      7.73 o 
 -17   1   1        0.23        1.92      7.57 o 
 -16   1   1       21.27       41.71     10.63 o 
 -15   1   1      625.71      614.37     29.57 o 
 -14   1   1       59.27       70.83      4.83 o 
 -13   1   1      335.67      321.80      9.47 o 
 -12   1   1      178.36      197.76      6.33 o 
 -11   1   1      117.20      126.78      5.22 o 
 -10   1   1      713.28      751.41     11.95 o 
  -9   1   1     1165.19     1085.87     16.48 o 
  -8   1   1     3219.56     3298.40     23.69 o 
  -7   1   1     1874.52     1835.39     37.49 o 
  -6   1   1      594.52      600.34      5.82 o 
  -5   1   1    10837.95    10581.39     27.89 o 
  -4   1   1     4747.44     4723.61     17.67 o 
  -3   1   1     1690.17     1692.96     19.55 o 
  -2   1   1      153.52      164.46      3.16 o 
  -1   1   1       21.89       20.21      5.36 o 
   0   1   1       22.46       23.64      1.58 o 
   1   1   1      787.56      843.49      7.04 o 
   2   1   1     1701.85     1687.42     20.40 o 
   3   1   1     3334.48     3293.01     14.49 o 
   4   1   1    22349.33    22298.33    157.68 o 
   5   1   1     2045.29     2113.93     13.86 o 
   6   1   1     4127.41     4190.61     20.33 o 
   7   1   1      497.79      494.96     14.76 o 
   8   1   1     8837.19     9201.65     32.75 o 
   9   1   1     1400.65     1487.53     10.35 o 
  10   1   1     2700.06     2897.73     18.35 o 
  11   1   1        5.38        4.65      5.41 o 
  12   1   1      150.97      140.77      6.47 o 
  13   1   1      139.68      121.55      6.80 o 
  14   1   1      494.52      498.55     17.12 o 
  15   1   1      123.02      106.56      7.31 o 
  16   1   1      296.78      299.67      8.89 o 
  17   1   1      555.25      577.54     25.66 o 
  18   1   1       11.75       -4.80      7.53 o 
  19   1   1      433.00      417.06     10.92 o 
  20   1   1      423.94      448.70     31.20 o 
  21   1   1      174.87      211.50     20.95 o 
  22   1   1        9.66       31.09     35.65 o 
  23   1   1      116.81      148.24     29.29 o 
  24   1   1       56.38       91.52     11.45 o 
  25   1   1       17.59       -5.43     11.53 o 
 -25   2   1      162.22      181.10     15.89 o 
 -24   2   1       15.35      -12.34     12.58 o 
 -23   2   1       23.64       44.17     13.55 o 
 -22   2   1       44.84       64.49     12.39 o 
 -21   2   1       62.20       68.11     12.76 o 
 -20   2   1        0.30      -11.53     11.66 o 
 -19   2   1      214.69      222.67     13.60 o 
 -18   2   1      229.58      204.79      8.04 o 
 -17   2   1      501.35      492.07     10.07 o 
 -16   2   1      205.22      205.12      7.65 o 
 -15   2   1      432.31      393.13      9.57 o 
 -14   2   1        3.12        7.09      6.50 o 
 -13   2   1        0.03       -3.03      5.74 o 
 -12   2   1      740.34      720.68      9.25 o 
 -11   2   1      391.95      384.48      7.74 o 
 -10   2   1      153.52      149.98      5.72 o 
  -9   2   1      532.62      510.54      9.94 o 
  -8   2   1     2592.38     2670.23     19.29 o 
  -7   2   1       92.11       94.30      6.34 o 
  -6   2   1     1264.25     1180.47     12.64 o 
  -5   2   1     1951.64     2185.53     27.25 o 
  -4   2   1      413.74      410.15      8.74 o 
  -3   2   1     1559.40     1465.31     28.01 o 
  -2   2   1     3243.69     3187.68      8.53 o 
  -1   2   1       53.53       66.84      2.41 o 
   0   2   1      433.36      431.29      4.61 o 
   1   2   1       46.93       28.94      1.79 o 
   2   2   1     1169.88     1145.49     10.58 o 
   3   2   1        5.61       12.27      2.62 o 
   4   2   1      908.54      925.50      9.96 o 
   5   2   1     1699.00     1613.44     14.22 o 
   6   2   1        5.05       16.32      5.21 o 
   7   2   1     5930.51     5881.73     27.84 o 
   8   2   1      110.77      104.20      6.70 o 
   9   2   1      126.12      144.11      7.65 o 
  10   2   1      526.23      456.67     10.76 o 
  11   2   1      826.14      800.03     13.49 o 
  12   2   1       67.55       72.74      6.26 o 
  13   2   1       17.39       21.66      6.11 o 
  14   2   1      112.02      105.80      7.21 o 
  15   2   1      215.93      238.60     12.89 o 
  16   2   1      885.99      912.10     17.94 o 
  17   2   1       14.18       -1.01     11.43 o 
  18   2   1       50.17       47.58     11.41 o 
  19   2   1       17.32       38.74     12.00 o 
  20   2   1      181.07      183.13     13.70 o 
  21   2   1        0.16        3.36     12.14 o 
  22   2   1        9.07       51.46     13.06 o 
  23   2   1       59.51       16.30     13.26 o 
  24   2   1      168.05      205.83     16.00 o 
 -23   3   1       42.14      108.70     15.76 o 
 -22   3   1      246.65      269.27     16.36 o 
 -21   3   1        3.45       14.65     26.20 o 
 -20   3   1       17.35        5.90     16.03 o 
 -19   3   1      108.17      126.27      9.21 o 
 -18   3   1       73.74       64.58      6.61 o 
 -17   3   1        0.08        7.92      7.31 o 
 -16   3   1        0.07        5.78      6.18 o 
 -15   3   1       28.67       15.57      5.77 o 
 -14   3   1      317.56      294.71      8.83 o 
 -13   3   1      235.92      224.02     16.26 o 
 -12   3   1      300.37      291.61     10.38 o 
 -11   3   1      108.35      106.88      8.19 o 
 -10   3   1      285.74      289.70     10.04 o 
  -9   3   1     1257.44     1225.86     10.79 o 
  -8   3   1       16.37       17.34      4.06 o 
  -7   3   1        3.05        3.07      3.97 o 
  -6   3   1     1405.67     1371.25     15.00 o 
  -5   3   1      410.27      434.25     10.44 o 
  -4   3   1        7.90        6.95      3.83 o 
  -3   3   1      109.88      126.73      4.95 o 
  -2   3   1      289.82      307.70      3.58 o 
  -1   3   1      148.77      166.23      2.52 o 
   0   3   1      120.47      110.37      2.24 o 
   1   3   1      253.00      215.80     17.75 o 
   2   3   1       33.04       26.18      4.42 o 
   3   3   1      264.67      298.55     17.15 o 
   4   3   1     1073.29     1041.97      7.15 o 
   5   3   1      469.61      455.12      6.80 o 
   6   3   1      293.25      283.67      4.90 o 
   7   3   1       84.86       64.45      6.94 o 
   8   3   1       87.23       76.43      7.15 o 
   9   3   1       13.00       14.45      6.48 o 
  10   3   1      249.45      237.13      9.39 o 
  11   3   1        3.76        6.77      7.38 o 
  12   3   1      145.90      138.44      9.33 o 
  13   3   1      577.11      518.96     13.18 o 
  14   3   1      165.87      131.90      9.59 o 
  15   3   1       52.44       58.45     11.14 o 
  16   3   1       43.55       47.22      7.35 o 
  17   3   1       19.55        7.38      6.84 o 
  18   3   1       44.40       58.52      7.78 o 
  19   3   1        7.99       34.34     12.93 o 
  21   3   1       83.07       93.30     14.12 o 
  22   3   1       23.81       54.43     14.39 o 
  23   3   1       97.99       36.57     14.77 o 
 -21   4   1       12.38       51.84      8.24 o 
 -20   4   1       28.20       14.90      6.56 o 
 -19   4   1        0.70        5.43     13.68 o 
 -18   4   1        3.69       17.77      6.21 o 
 -17   4   1      214.54      195.74     11.80 o 
 -16   4   1        0.75       24.44      6.84 o 
 -15   4   1        2.36       -5.19      5.90 o 
 -14   4   1       83.54      110.31      9.33 o 
 -13   4   1      374.49      382.49     12.43 o 
 -12   4   1      281.44      235.19     11.05 o 
 -11   4   1        0.54        2.39      7.58 o 
 -10   4   1      307.60      280.96      7.22 o 
  -9   4   1      595.11      570.88     21.35 o 
  -8   4   1        0.18        0.48      4.93 o 
  -7   4   1      366.84      361.34     13.66 o 
  -6   4   1        0.34       -0.35      4.72 o 
  -5   4   1        3.58        9.56      4.51 o 
  -4   4   1      646.05      632.25     11.16 o 
  -3   4   1      170.41      179.53      9.44 o 
  -2   4   1       12.05       19.25      5.03 o 
  -1   4   1      234.03      225.95     13.56 o 
   0   4   1      353.29      348.20      7.20 o 
   1   4   1      123.85      124.08      5.98 o 
   2   4   1        9.13       15.14      8.60 o 
   3   4   1        0.11        2.39      4.37 o 
   4   4   1      324.42      319.04     15.44 o 
   5   4   1       29.38       27.84      5.11 o 
   6   4   1      215.61      217.45     16.41 o 
   7   4   1       45.37       41.46      5.63 o 
   8   4   1      751.01      722.39     22.11 o 
   9   4   1       32.62       19.37      5.49 o 
  10   4   1       49.94       45.00     10.20 o 
  11   4   1      188.58      165.57      9.50 o 
  12   4   1      109.57      120.92     17.62 o 
  13   4   1       64.31       62.75      9.02 o 
  14   4   1        5.65       -1.03      7.96 o 
  15   4   1       35.62       47.76      8.40 o 
  16   4   1      152.73      109.81      9.69 o 
  17   4   1       30.43       27.19      7.18 o 
  18   4   1       85.63      117.89     23.65 o 
  20   4   1        8.35       25.62      7.71 o 
 -17   5   1       99.48      139.89     11.00 o 
 -16   5   1      138.27      146.78      8.46 o 
 -15   5   1       51.55       42.62      9.05 o 
 -14   5   1      162.83      168.12     10.55 o 
 -13   5   1        0.06       -7.85      7.85 o 
 -12   5   1        0.23        5.08      8.62 o 
 -11   5   1      115.21      129.74      9.71 o 
 -10   5   1       21.21       23.41      8.07 o 
  -9   5   1        4.42       -0.91      7.74 o 
  -8   5   1       28.11       24.97      8.65 o 
  -7   5   1      129.25      133.43      9.77 o 
  -6   5   1       58.18       55.14      6.10 o 
  -5   5   1       63.34       79.09     16.20 o 
  -4   5   1      527.25      530.19     16.01 o 
  -3   5   1      341.40      358.20     17.77 o 
  -2   5   1      236.83      240.13      7.69 o 
  -1   5   1      410.66      452.45      9.48 o 
   0   5   1      104.28       82.43      6.55 o 
   1   5   1       24.12       39.73     15.78 o 
   2   5   1      763.54      804.60     15.26 o 
   3   5   1      527.34      573.79     39.88 o 
   4   5   1      107.27      125.86      7.23 o 
   5   5   1       89.62       90.53      6.31 o 
   6   5   1       21.79       24.72      5.62 o 
   7   5   1        5.67        0.32      7.33 o 
   8   5   1       20.29       21.89      6.61 o 
   9   5   1       65.54       59.97      6.30 o 
  10   5   1      139.33      133.86     13.70 o 
  11   5   1       28.02       38.76     12.83 o 
  12   5   1      101.22      104.38     14.84 o 
  13   5   1       55.39       71.81      9.64 o 
  14   5   1        9.60        6.35      6.92 o 
  15   5   1      412.03      408.13     14.49 o 
  16   5   1      240.36      256.29     12.48 o 
  17   5   1       25.94       35.96      9.23 o 
 -11   6   1        1.25       -2.48      7.96 o 
 -10   6   1       91.22       72.95      9.55 o 
  -9   6   1        3.57       19.97      8.56 o 
  -8   6   1       76.60       75.68      9.32 o 
  -7   6   1       12.53       30.53      8.69 o 
  -6   6   1       14.92        7.34      7.98 o 
  -5   6   1       59.73       78.85      9.53 o 
  -4   6   1       74.05      129.79     10.42 o 
  -3   6   1        1.58       21.48      8.78 o 
  -2   6   1       24.36       12.03      6.57 o 
  -1   6   1      364.94      400.81      9.75 o 
   0   6   1      204.42      259.58     38.02 o 
   1   6   1      155.46      178.54      7.72 o 
   2   6   1        0.79        6.86      5.96 o 
   3   6   1       84.90      111.31     24.30 o 
   4   6   1        2.68       -0.16     11.17 o 
   5   6   1       57.89       73.18      9.33 o 
   6   6   1        4.48       -9.88      9.88 o 
   7   6   1        7.65       -0.69     12.05 o 
   8   6   1        2.58       15.94      5.97 o 
   9   6   1       87.83       69.38     12.51 o 
  10   6   1       26.63       19.35      6.35 o 
  11   6   1       35.34       63.12      9.10 o 
 -26   0   2       75.21       99.70     16.18 o 
 -25   0   2       66.24       36.09     13.48 o 
 -24   0   2      107.54       84.15     12.76 o 
 -23   0   2       23.62       12.44     12.32 o 
 -22   0   2       34.36       40.16     12.60 o 
 -21   0   2        0.63       18.31     12.51 o 
 -20   0   2      188.82      195.80     13.61 o 
 -19   0   2      597.30      584.77     16.55 o 
 -18   0   2     2105.08     2121.86     24.69 o 
 -17   0   2       50.78       62.16     11.16 o 
 -16   0   2       82.03       80.58     10.50 o 
 -15   0   2      635.87      600.64     14.23 o 
 -14   0   2       45.83       28.97      8.96 o 
 -13   0   2      674.59      670.85     13.16 o 
 -12   0   2       92.72      101.73      8.48 o 
 -11   0   2       30.22       44.80      7.55 o 
 -10   0   2       37.37       29.14      6.87 o 
  -9   0   2      371.51      334.62      9.06 o 
  -8   0   2       43.56       26.80      3.09 o 
  -7   0   2      285.07      265.65      8.86 o 
  -6   0   2     2519.17     2656.73     32.59 o 
  -5   0   2     6221.47     6078.71     16.22 o 
  -4   0   2     2207.33     2072.33     24.83 o 
  -3   0   2      914.57     1043.73      6.54 o 
  -2   0   2      396.31      399.84     16.97 o 
  -1   0   2    47114.21    46682.24    478.57 o 
   0   0   2     1612.72     1487.08      7.21 o 
   1   0   2     8407.24     8853.44     23.11 o 
   2   0   2     2041.56     2203.86     12.56 o 
   3   0   2      140.88      130.99      5.53 o 
   4   0   2     2123.15     2098.26      8.30 o 
   5   0   2      620.64      620.15      5.62 o 
   6   0   2       71.23       68.06      5.19 o 
   7   0   2      294.71      325.79      7.33 o 
   8   0   2     1694.53     1606.84     13.37 o 
   9   0   2     2454.88     2394.01     16.75 o 
  10   0   2        0.50        7.13      6.66 o 
  11   0   2      102.10      106.61      7.99 o 
  12   0   2    10047.19    10110.13     38.26 o 
  13   0   2       51.98       89.38      9.56 o 
  14   0   2     2964.37     2965.19     23.82 o 
  15   0   2      134.28      128.27      9.87 o 
  16   0   2      475.50      472.83     13.32 o 
  17   0   2      986.29     1076.04     18.01 o 
  18   0   2     1445.76     1507.54     21.14 o 
  19   0   2       73.21       69.26     11.21 o 
  20   0   2       46.35       13.59     11.16 o 
  21   0   2      101.11      114.02     12.40 o 
  22   0   2      183.37      244.74     14.37 o 
  23   0   2      165.30      198.95     14.03 o 
  24   0   2      184.66      133.55     13.21 o 
  25   0   2       77.57       15.33     12.36 o 
 -25   1   2       56.84       41.35     12.59 o 
 -24   1   2      170.32      199.24     14.57 o 
 -23   1   2       30.66       58.71     13.01 o 
 -22   1   2       37.79       31.82     12.51 o 
 -21   1   2      352.15      319.66     14.59 o 
 -20   1   2        4.14        3.22     10.90 o 
 -19   1   2       63.96       60.76     11.05 o 
 -18   1   2      328.24      304.06     13.49 o 
 -17   1   2      481.30      464.46     14.03 o 
 -16   1   2       34.20       31.31      9.98 o 
 -15   1   2      969.35      946.44     10.98 o 
 -14   1   2      398.88      439.43     14.66 o 
 -13   1   2      108.07      107.35      5.36 o 
 -12   1   2       84.08       60.38      4.71 o 
 -11   1   2      419.93      374.82      6.37 o 
 -10   1   2     1672.15     1696.08     26.85 o 
  -9   1   2        3.64        2.95      3.78 o 
  -8   1   2     2097.40     2041.46     25.36 o 
  -7   1   2     1293.23     1193.91      7.94 o 
  -6   1   2       39.89       42.91      2.51 o 
  -5   1   2     3034.74     2961.05      8.35 o 
  -4   1   2     1461.76     1405.14     13.12 o 
  -3   1   2       45.18       39.18      1.79 o 
  -2   1   2      978.79      952.73      5.29 o 
  -1   1   2       53.14       59.39      2.41 o 
   0   1   2      149.89      148.62      2.88 o 
   1   1   2     4450.18     4375.36     26.55 o 
   2   1   2    20726.59    20827.90    181.18 o 
   3   1   2      902.68      993.98      5.37 o 
   4   1   2      591.51      578.88      5.53 o 
   5   1   2      380.23      422.50      5.35 o 
   6   1   2        0.46        9.84      3.52 o 
   7   1   2     1565.76     1753.81     12.67 o 
   8   1   2      345.59      368.25      7.86 o 
   9   1   2      156.59      169.30      7.45 o 
  10   1   2       21.70       22.98      5.15 o 
  11   1   2     1817.88     1785.25     14.58 o 
  12   1   2     1074.16     1244.01    144.09 o 
  13   1   2       27.21       25.20      5.92 o 
  14   1   2      223.04      200.53      7.43 o 
  15   1   2     1233.08     1214.72     12.41 o 
  16   1   2       16.60       11.32     12.43 o 
  17   1   2       14.51       13.21      7.16 o 
  18   1   2      230.24      235.46     11.81 o 
  19   1   2      389.45      362.59     10.09 o 
  20   1   2      100.98      103.71      8.68 o 
  21   1   2       47.71       86.14     34.37 o 
  22   1   2       53.91       58.35      8.50 o 
  23   1   2       13.16       28.05     39.65 o 
  24   1   2       21.52       98.36     36.68 o 
  25   1   2        3.81       75.44      9.53 o 
 -25   2   2        8.12       36.14     12.94 o 
 -24   2   2        1.63       41.72     13.36 o 
 -22   2   2        2.55      -11.60     11.60 o 
 -21   2   2        1.43       22.80     12.14 o 
 -20   2   2       84.81      111.04     12.06 o 
 -19   2   2        9.06        1.34      5.71 o 
 -18   2   2      403.76      353.38      9.08 o 
 -17   2   2        4.42       14.05     10.61 o 
 -16   2   2        0.29        3.43      5.83 o 
 -15   2   2      142.95      137.70      6.49 o 
 -14   2   2      514.09      499.63      8.52 o 
 -13   2   2        5.25        5.32      5.01 o 
 -12   2   2       59.40       73.70      5.29 o 
 -11   2   2       75.89       68.14     13.20 o 
 -10   2   2      227.52      218.27      4.65 o 
  -9   2   2      159.62      152.75      7.47 o 
  -8   2   2     2209.07     2187.03     29.02 o 
  -7   2   2     1491.16     1473.85     25.17 o 
  -6   2   2      405.18      420.55      4.20 o 
  -5   2   2     1515.46     1625.02     23.93 o 
  -4   2   2      138.43      114.36      4.10 o 
  -3   2   2      111.19       77.04      2.46 o 
  -2   2   2     2651.87     2699.54     19.18 o 
  -1   2   2      743.38      789.30      6.49 o 
   0   2   2      614.41      618.60      5.35 o 
   1   2   2      335.19      279.22     10.96 o 
   2   2   2      293.49      303.16      3.89 o 
   3   2   2     1001.95     1042.60      5.59 o 
   4   2   2      526.46      577.43      4.41 o 
   5   2   2      809.21      836.82      5.49 o 
   6   2   2     1109.34     1108.84      6.75 o 
   7   2   2     1480.37     1455.52      7.74 o 
   8   2   2        6.12        1.10      5.95 o 
   9   2   2      519.65      538.31     11.22 o 
  10   2   2      723.14      760.23     13.41 o 
  11   2   2      119.02      119.94      8.46 o 
  13   2   2       12.52        0.24      9.21 o 
  14   2   2      359.84      370.24     13.66 o 
  15   2   2       63.19       55.36     11.27 o 
  16   2   2        7.77       14.07     11.01 o 
  17   2   2      150.85      168.58     12.66 o 
  18   2   2       52.50       17.01     11.75 o 
  19   2   2       18.45       51.93     12.48 o 
  20   2   2      183.80      210.18     14.61 o 
  21   2   2        3.40      -13.14     13.14 o 
  22   2   2       22.22       82.20     14.32 o 
  23   2   2      190.05      189.73     15.86 o 
  24   2   2        8.30      -11.96     11.96 o 
 -23   3   2      151.74      127.14     14.07 o 
 -22   3   2      112.17      124.21      7.86 o 
 -21   3   2       12.38       14.11     19.94 o 
 -20   3   2        9.29       23.23     21.13 o 
 -19   3   2       50.72       37.01      6.47 o 
 -18   3   2        7.37       32.92      6.22 o 
 -17   3   2       57.35       52.13      6.68 o 
 -16   3   2       37.96       48.68     14.25 o 
 -15   3   2        3.11        1.28      5.80 o 
 -14   3   2       52.74       51.58      6.41 o 
 -13   3   2     1171.05     1217.11     18.56 o 
 -12   3   2       54.53       55.38      8.60 o 
 -11   3   2      133.31      118.20      8.60 o 
 -10   3   2      155.90      166.90      8.60 o 
  -9   3   2     1222.29     1186.67     24.73 o 
  -8   3   2       42.74       46.94      8.10 o 
  -7   3   2        3.68        5.47      4.36 o 
  -6   3   2      277.82      249.92      8.39 o 
  -5   3   2       78.98       78.37      4.93 o 
  -4   3   2      124.48      115.02      3.18 o 
  -3   3   2     1143.97     1189.52     12.35 o 
  -2   3   2      497.01      578.50      4.44 o 
  -1   3   2     1424.37     1487.42     11.56 o 
   0   3   2     1320.44     1243.83     18.61 o 
   1   3   2      589.01      568.61     11.57 o 
   2   3   2      269.71      260.66      3.57 o 
   3   3   2      160.46      169.87      4.28 o 
   4   3   2     1345.49     1285.62      8.40 o 
   5   3   2        0.01       -1.09      3.29 o 
   6   3   2      155.46      155.08      4.42 o 
   7   3   2      152.10      148.08      5.46 o 
   8   3   2      644.18      643.23      8.53 o 
   9   3   2       25.21       27.62      5.07 o 
  10   3   2      789.33      764.48     14.76 o 
  11   3   2      340.72      358.80      7.93 o 
  12   3   2      575.17      561.03     13.66 o 
  13   3   2      168.87      181.33     10.54 o 
  14   3   2       80.74       72.84      9.14 o 
  15   3   2        7.52       13.45      7.89 o 
  16   3   2        4.74       16.94      7.66 o 
  17   3   2       65.56       91.42     13.30 o 
  18   3   2        9.97      -12.02     12.02 o 
  19   3   2        2.35       54.81     12.77 o 
  20   3   2       73.35      121.71     14.60 o 
  22   3   2       69.04      140.33     16.16 o 
 -20   4   2       76.05       94.19      7.72 o 
 -19   4   2       21.36       16.34     19.90 o 
 -18   4   2        5.08        8.76     23.62 o 
 -17   4   2       36.18       52.06      9.25 o 
 -16   4   2      167.16      178.05      8.15 o 
 -15   4   2       76.30       80.92      7.11 o 
 -14   4   2       98.74       99.83      8.54 o 
 -13   4   2      366.64      347.42     12.66 o 
 -12   4   2      459.72      455.36     12.84 o 
 -11   4   2       87.36       87.58      8.83 o 
 -10   4   2      674.53      659.78     14.77 o 
  -9   4   2      118.18      111.98      9.23 o 
  -8   4   2        0.04       11.35      7.71 o 
  -7   4   2      299.07      331.64     11.45 o 
  -6   4   2      105.82      101.08      8.90 o 
  -5   4   2       85.02       82.10      5.16 o 
  -4   4   2        0.01       -1.95      4.41 o 
  -3   4   2      572.54      575.80      9.92 o 
  -2   4   2       12.91       10.52      4.43 o 
  -1   4   2      261.45      274.19      6.67 o 
   0   4   2       48.99       65.52      8.29 o 
   1   4   2      185.02      190.03     28.76 o 
   2   4   2        0.05       -0.66      4.45 o 
   3   4   2      179.25      176.16      7.47 o 
   4   4   2      361.46      334.23      7.45 o 
   5   4   2      229.21      227.21      6.85 o 
   6   4   2      688.41      684.53     12.25 o 
   7   4   2     1316.39     1218.37     12.56 o 
   8   4   2      296.59      297.75     13.61 o 
   9   4   2        9.66        6.44      5.33 o 
  10   4   2      103.19      109.99     12.49 o 
  11   4   2        0.10       -5.43      5.43 o 
  12   4   2       54.72       54.79      8.78 o 
  13   4   2        4.66        6.04      5.82 o 
  14   4   2      150.06      137.52      7.24 o 
  15   4   2       18.38       18.61      6.24 o 
  16   4   2       28.49       36.04      6.63 o 
  17   4   2        0.00       19.86      9.62 o 
  18   4   2       96.98      110.53      7.96 o 
  19   4   2       10.47       17.06     14.72 o 
  20   4   2      137.92      140.32     13.96 o 
 -17   5   2       44.01       16.69     15.15 o 
 -16   5   2        9.94       35.09     18.48 o 
 -15   5   2       47.97       46.18     13.71 o 
 -14   5   2       24.26        9.90      7.47 o 
 -13   5   2      110.45      133.22     10.11 o 
 -12   5   2       14.86       -7.64      7.64 o 
 -11   5   2        4.95       14.55      8.33 o 
 -10   5   2       73.99       43.96      8.60 o 
  -9   5   2        8.91       11.99      7.91 o 
  -8   5   2       42.24       44.74      8.76 o 
  -7   5   2        2.35        6.23      8.19 o 
  -6   5   2      306.50      368.12     12.67 o 
  -5   5   2       73.65       66.42     10.43 o 
  -4   5   2      167.81      203.52     11.66 o 
  -3   5   2       14.22        0.22      9.08 o 
  -2   5   2       76.86      101.19     10.91 o 
  -1   5   2       83.46       90.45     10.67 o 
   0   5   2       22.94       26.73      9.08 o 
   1   5   2       78.29       63.67      5.62 o 
   2   5   2        7.81        8.93      6.64 o 
   3   5   2       10.79       10.78      8.72 o 
   4   5   2      255.69      235.04      7.62 o 
   5   5   2       71.36       65.26     13.93 o 
   6   5   2       16.96       18.39     11.36 o 
   7   5   2      164.19      144.99      7.09 o 
   8   5   2       23.60       23.19      5.82 o 
   9   5   2       59.84       55.73      9.70 o 
  10   5   2       27.40       21.38      5.86 o 
  11   5   2       37.97       52.29      6.23 o 
  12   5   2        2.86        1.83      5.82 o 
  13   5   2       29.49       11.70      5.83 o 
  14   5   2       20.98       26.59     15.93 o 
  15   5   2       20.39       18.49     21.19 o 
  16   5   2       31.94       12.82      7.02 o 
 -11   6   2        1.41       -7.01      8.01 o 
 -10   6   2        5.51        9.08      8.86 o 
  -9   6   2        4.92       -8.51      8.51 o 
  -8   6   2        0.51       13.30      7.79 o 
  -7   6   2       18.23       18.09      8.19 o 
  -6   6   2       42.42       54.79      9.49 o 
  -5   6   2        0.23       39.54      9.79 o 
  -4   6   2       18.43        4.08     10.05 o 
  -3   6   2       31.60       12.39      9.66 o 
  -2   6   2        1.67        2.65      9.73 o 
  -1   6   2       22.35        4.11     10.58 o 
   0   6   2      195.76      237.05     13.78 o 
   1   6   2        0.00        3.92     10.65 o 
   2   6   2       15.46        0.85     10.43 o 
   3   6   2        6.79       21.30      6.05 o 
   4   6   2        9.11       12.03     10.12 o 
   5   6   2        4.01       -4.40      5.89 o 
   6   6   2       24.99       48.48      8.74 o 
   7   6   2       17.55        3.57      7.68 o 
   8   6   2        9.03        0.70     17.89 o 
   9   6   2        1.11       18.15      6.08 o 
  10   6   2       14.35       12.81     19.34 o 
 -25   1   3       28.19       58.17     13.84 o 
 -24   1   3        4.27      -10.45     12.27 o 
 -23   1   3        9.88       -4.49     11.89 o 
 -22   1   3        1.23       -8.95     11.41 o 
 -21   1   3       32.18       55.06     11.83 o 
 -20   1   3       31.23       38.75     10.96 o 
 -19   1   3       26.10       16.07     10.11 o 
 -18   1   3       11.19        1.46     10.02 o 
 -17   1   3        2.66       -5.35      9.72 o 
 -16   1   3      211.61      200.40      6.75 o 
 -15   1   3        0.00        8.92      5.03 o 
 -14   1   3      526.73      486.47      7.81 o 
 -13   1   3        0.18        1.49      3.93 o 
 -12   1   3       46.56       38.79      4.39 o 
 -11   1   3     1599.98     1589.94      9.82 o 
 -10   1   3       13.03       12.79      2.88 o 
  -9   1   3        3.87        7.32      2.66 o 
  -8   1   3       26.61       25.33      2.89 o 
  -7   1   3      116.81      118.99      2.83 o 
  -6   1   3       35.01       53.45      3.00 o 
  -5   1   3       83.08       70.49      2.25 o 
  -4   1   3      383.88      433.53      3.17 o 
  -3   1   3        4.81       10.82      1.66 o 
  -2   1   3      121.75      146.55      2.87 o 
  -1   1   3      732.65      675.71     11.66 o 
   0   1   3      403.23      424.89      4.42 o 
   1   1   3      257.61      234.98      3.86 o 
   2   1   3      799.77      841.46     14.31 o 
   3   1   3     2674.58     2600.18     20.81 o 
   4   1   3       77.71       75.60      4.12 o 
   5   1   3       22.05       20.29      2.62 o 
   6   1   3     1296.52     1344.14      6.98 o 
   7   1   3     1302.47     1356.91      7.40 o 
   8   1   3      824.97      841.81      6.49 o 
   9   1   3     1232.66     1208.98      7.90 o 
  10   1   3       53.34       59.42      3.57 o 
  11   1   3      106.69       95.86      5.58 o 
  12   1   3      128.37      128.00      5.97 o 
  13   1   3        0.80        7.14      5.46 o 
  14   1   3       19.67       17.51      5.88 o 
  15   1   3       70.24       66.73      6.64 o 
  16   1   3      510.92      554.63      9.91 o 
  17   1   3       46.20       49.06     23.14 o 
  18   1   3      423.52      439.70     10.52 o 
  19   1   3       33.53       44.54      7.64 o 
  20   1   3      159.40      153.50      8.48 o 
  21   1   3        3.11       14.46     30.57 o 
  22   1   3      305.32      361.41     42.65 o 
  23   1   3       10.52       44.98     12.80 o 
  24   1   3       28.68      100.02     71.20 o 
 -24   2   3       85.54       56.98     13.75 o 
 -23   2   3       33.09       40.08     12.79 o 
 -22   2   3       15.82       61.83     12.26 o 
 -21   2   3       96.54      111.34      6.82 o 
 -20   2   3      507.13      467.57     11.71 o 
 -19   2   3        1.70       13.21      5.94 o 
 -18   2   3      238.60      223.61     12.56 o 
 -17   2   3      243.80      217.12      7.19 o 
 -16   2   3       24.57       24.74     11.11 o 
 -15   2   3      217.88      230.68      6.84 o 
 -14   2   3        1.10        2.40      8.60 o 
 -13   2   3      999.40      944.79     10.43 o 
 -12   2   3       25.81       19.47      4.69 o 
 -11   2   3      798.46      752.97     14.95 o 
 -10   2   3       30.35       37.85      3.21 o 
  -9   2   3      788.23      739.88     10.12 o 
  -8   2   3     1007.80      941.79     14.96 o 
  -7   2   3      634.83      599.95      9.81 o 
  -6   2   3     1153.32     1230.19      6.42 o 
  -5   2   3      783.52      763.53      5.87 o 
  -4   2   3      543.50      502.13      5.75 o 
  -3   2   3     1219.95     1165.33      9.45 o 
  -2   2   3      209.80      202.65      3.54 o 
  -1   2   3     1674.16     1692.05     10.56 o 
   0   2   3       12.58       21.01      1.86 o 
   1   2   3      138.93      152.84      3.59 o 
   2   2   3       76.97      103.18      2.57 o 
   3   2   3      536.90      575.00      7.10 o 
   4   2   3     1340.63     1326.89      7.30 o 
   5   2   3        7.13       12.38      3.49 o 
   6   2   3     4099.22     4158.67     30.81 o 
   7   2   3      357.46      334.62      8.61 o 
   8   2   3      110.59      108.52      4.95 o 
   9   2   3        6.97        6.16      4.07 o 
  10   2   3      605.63      578.13     10.11 o 
  11   2   3        5.82        2.37      4.61 o 
  12   2   3      406.46      406.95      7.66 o 
  13   2   3       16.84       26.55      9.11 o 
  14   2   3      107.89      113.64     11.15 o 
  15   2   3      279.65      294.00     12.91 o 
  16   2   3       93.15      101.69     11.66 o 
  17   2   3        3.07       19.48     11.37 o 
  18   2   3       73.31       45.55     12.08 o 
  19   2   3      269.41      261.28     14.51 o 
  20   2   3        0.05       50.51     13.18 o 
  22   2   3       58.04       52.21     13.98 o 
  23   2   3      135.50      206.62     16.68 o 
 -23   3   3       80.19      114.20     50.10 o 
 -22   3   3        1.52       59.22     12.98 o 
 -21   3   3       58.35       60.89     27.36 o 
 -20   3   3       13.24       -2.82     11.87 o 
 -19   3   3       95.48      108.72      6.94 o 
 -18   3   3       42.78       22.52      7.30 o 
 -17   3   3       78.92       67.79      8.48 o 
 -16   3   3       11.45        9.48     19.29 o 
 -15   3   3        8.48        2.46     10.94 o 
 -14   3   3      110.08       85.91     13.90 o 
 -13   3   3      124.29      134.57      6.59 o 
 -12   3   3        4.60        3.36      9.77 o 
 -11   3   3      287.96      256.10      7.13 o 
 -10   3   3      834.48      822.66     14.95 o 
  -9   3   3       18.62       23.44      7.01 o 
  -8   3   3      719.49      716.56     12.83 o 
  -7   3   3      268.91      255.51      6.47 o 
  -6   3   3      587.81      600.63      6.34 o 
  -5   3   3      224.85      243.04      4.68 o 
  -4   3   3      532.54      553.77      4.69 o 
  -3   3   3      243.28      257.62      4.43 o 
  -2   3   3       47.47       59.39      2.63 o 
  -1   3   3      161.20      150.77      3.17 o 
   0   3   3      740.90      739.98      8.34 o 
   1   3   3       13.97       10.10      2.39 o 
   2   3   3        2.04       -2.22      3.18 o 
   3   3   3      903.97      893.48     10.01 o 
   4   3   3       19.37       20.97      3.48 o 
   5   3   3      138.32      135.81      4.47 o 
   6   3   3      192.52      183.59      5.66 o 
   7   3   3       42.27       42.56      4.91 o 
   8   3   3      529.38      501.00      8.39 o 
   9   3   3      570.84      533.59      9.29 o 
  10   3   3        1.36        2.36     11.79 o 
  11   3   3       26.20       11.60      5.98 o 
  12   3   3      113.73       95.01      6.29 o 
  13   3   3      203.63      209.19     16.36 o 
  14   3   3       61.41       63.54      9.87 o 
  15   3   3        0.75       -0.52      9.06 o 
  16   3   3        5.09       10.80      7.26 o 
  17   3   3        0.38       34.15     25.62 o 
  18   3   3        6.73       18.36     10.37 o 
  19   3   3        0.08       21.35      8.34 o 
  20   3   3        1.80       46.73     18.81 o 
  21   3   3        3.54       30.83     11.31 o 
  22   3   3       74.61       79.20     21.90 o 
 -20   4   3        0.00       12.55      7.03 o 
 -19   4   3       79.36      122.99     55.49 o 
 -18   4   3       48.35       96.39     30.22 o 
 -17   4   3       20.19       -5.87      5.87 o 
 -16   4   3       37.72       52.68     11.04 o 
 -15   4   3       58.85       51.92     18.89 o 
 -14   4   3       97.07       96.74     16.91 o 
 -13   4   3        1.18       -1.20     13.74 o 
 -12   4   3       72.77       77.62      6.90 o 
 -11   4   3      104.98       87.41      8.36 o 
 -10   4   3        0.98        5.57      7.26 o 
  -9   4   3       51.16       66.66      5.43 o 
  -8   4   3       20.54       41.83     16.97 o 
  -7   4   3       21.25       19.53      5.01 o 
  -6   4   3        0.10        3.14      4.75 o 
  -5   4   3      327.21      337.65      7.35 o 
  -4   4   3       67.17       70.81      9.99 o 
  -3   4   3       11.19        8.21      8.49 o 
  -2   4   3       93.40       78.63      9.15 o 
  -1   4   3       38.84       39.96      4.30 o 
   0   4   3       21.40       16.87      4.13 o 
   1   4   3       49.86       41.72      4.49 o 
   2   4   3      291.45      315.34      9.69 o 
   3   4   3      115.56      111.23      5.89 o 
   4   4   3       24.77       26.73      4.99 o 
   5   4   3      732.05      701.70     14.18 o 
   6   4   3      131.71      134.93      6.42 o 
   7   4   3        8.75       17.01      7.92 o 
   8   4   3        4.83        1.87      4.99 o 
   9   4   3       91.24       73.92      9.66 o 
  10   4   3        2.75        4.62      5.42 o 
  11   4   3        1.16        0.25      5.02 o 
  12   4   3       37.75       46.23      5.94 o 
  13   4   3        3.83        9.33      8.40 o 
  14   4   3       78.09       61.56      6.84 o 
  15   4   3        3.18       -2.70      6.04 o 
  16   4   3       17.55       29.22     12.23 o 
  17   4   3       76.80       73.99     10.27 o 
  18   4   3       58.00       80.36      9.14 o 
  19   4   3        1.96       27.63     15.89 o 
 -16   5   3      102.13      105.54      9.28 o 
 -15   5   3       44.17       23.09      7.05 o 
 -14   5   3        1.70       17.07      8.22 o 
 -12   5   3       18.13       33.99      8.38 o 
 -11   5   3       11.33       -2.65      7.32 o 
 -10   5   3        0.01       11.39      7.96 o 
  -9   5   3        5.12       27.37      7.63 o 
  -8   5   3      149.30      197.08     10.67 o 
  -7   5   3       18.64       73.73      9.75 o 
  -6   5   3       87.54       73.59      9.66 o 
  -5   5   3      208.46      215.57     12.39 o 
  -4   5   3        1.83        0.07      9.23 o 
  -3   5   3      350.36      380.05     14.39 o 
  -2   5   3      197.54      224.97     12.44 o 
  -1   5   3        2.35        7.72      9.60 o 
   0   5   3        5.42       -4.13     10.05 o 
   1   5   3      218.06      209.55     12.30 o 
   2   5   3       64.05       57.88      9.63 o 
   3   5   3      103.60       97.87     11.40 o 
   4   5   3       35.90       41.47      9.79 o 
   5   5   3        1.76       -1.28      5.20 o 
   6   5   3        2.58        4.03      7.77 o 
   7   5   3       53.88       62.85     10.54 o 
   8   5   3       58.81       63.39     11.51 o 
   9   5   3        6.28        8.80      6.08 o 
  10   5   3      150.72      161.82     24.01 o 
  11   5   3      108.97      128.23      7.45 o 
  12   5   3        5.08        3.07     16.28 o 
  13   5   3        0.35       -6.09      6.09 o 
  14   5   3      167.90      198.65     17.71 o 
  15   5   3      126.58      131.50     23.90 o 
  -9   6   3       74.04      101.66     10.38 o 
  -8   6   3        0.06       18.64      9.22 o 
  -7   6   3       27.36       69.10      9.53 o 
  -6   6   3       76.57      155.22     10.77 o 
  -5   6   3       96.24       80.27     11.06 o 
  -4   6   3       24.64       26.79     10.53 o 
  -3   6   3       17.04       24.46     11.37 o 
  -2   6   3      190.12      195.46     13.56 o 
  -1   6   3       35.89       59.83     11.56 o 
   0   6   3      213.29      215.30     13.23 o 
   1   6   3        2.24       -5.41     10.36 o 
   2   6   3       49.68       65.01     11.13 o 
   3   6   3       13.77       -1.00      9.95 o 
   4   6   3      165.69      173.86     13.06 o 
   5   6   3        2.88       24.22     11.08 o 
   6   6   3       16.75        7.45     10.94 o 
   7   6   3       13.74       -5.19     10.10 o 
   8   6   3       27.82       36.71     12.84 o 
   9   6   3        0.07       22.41     14.81 o 
 -23   0   4      332.53      354.63     16.96 o 
 -22   0   4      188.46      160.81     13.62 o 
 -21   0   4       63.21       38.51     12.40 o 
 -20   0   4       29.09       20.91     11.07 o 
 -19   0   4      570.91      576.85     16.41 o 
 -18   0   4       11.25       17.46     11.47 o 
 -17   0   4      182.08      199.21     12.50 o 
 -16   0   4      306.03      266.94     12.68 o 
 -15   0   4       11.44       15.27      9.82 o 
 -14   0   4       22.55       19.27      8.87 o 
 -13   0   4      975.05     1061.80     11.05 o 
 -12   0   4        5.23       -1.38      4.87 o 
 -11   0   4      132.77      118.44      5.70 o 
 -10   0   4       56.25       42.55      2.99 o 
  -9   0   4       37.16       18.49      2.64 o 
  -8   0   4        0.14        0.23      2.13 o 
  -7   0   4     1098.12     1157.00     24.70 o 
  -6   0   4     5276.87     5189.89     59.82 o 
  -5   0   4        1.21        8.38      2.17 o 
  -4   0   4     1057.59     1051.35     25.68 o 
  -3   0   4      569.70      642.20      8.88 o 
  -2   0   4       66.59       79.05      2.84 o 
  -1   0   4     2392.60     2619.68     47.34 o 
   0   0   4      386.10      469.95      9.27 o 
   1   0   4      193.21      193.70      7.31 o 
   2   0   4     1119.73     1241.98     13.66 o 
   3   0   4      536.68      536.32     10.05 o 
   4   0   4      688.89      719.28     11.42 o 
   5   0   4       17.99       26.28      3.60 o 
   6   0   4      254.32      265.21      9.90 o 
   7   0   4      371.90      338.44      5.86 o 
   8   0   4       13.84        8.25      4.07 o 
   9   0   4      102.29      113.69      5.32 o 
  10   0   4        5.97       -2.81      4.73 o 
  11   0   4     1756.07     1801.15     27.65 o 
  12   0   4      756.00      733.64     27.99 o 
  13   0   4     1474.51     1407.61     22.31 o 
  14   0   4      166.55      157.35     11.77 o 
  15   0   4       25.92       53.50     10.72 o 
  16   0   4      268.64      268.28     10.48 o 
  17   0   4      262.33      272.04     23.65 o 
  18   0   4        6.80       22.56      6.95 o 
  19   0   4        2.56       43.40     16.88 o 
  20   0   4      108.25      132.95     26.93 o 
  21   0   4       41.79       40.05     35.08 o 
  22   0   4       97.01       97.90     18.50 o 
  23   0   4        0.25       64.70     27.69 o 
  24   0   4        4.90       35.43      7.99 o 
 -24   1   4       47.09       50.59     12.61 o 
 -23   1   4       34.31       76.57     13.67 o 
 -22   1   4      206.79      229.70     15.15 o 
 -21   1   4        9.92       18.96     12.22 o 
 -20   1   4       92.30       91.89     11.76 o 
 -19   1   4      180.90      117.51     11.73 o 
 -18   1   4       10.11       15.64     16.54 o 
 -17   1   4      237.82      237.64      7.58 o 
 -16   1   4     1279.92     1196.82     12.40 o 
 -15   1   4       19.17       23.54      5.75 o 
 -14   1   4       21.33       19.42      6.27 o 
 -13   1   4      130.97      119.84      4.05 o 
 -12   1   4      129.94      122.92      3.80 o 
 -11   1   4       58.71       49.80      3.05 o 
 -10   1   4      387.62      394.50      5.44 o 
  -9   1   4      815.57      784.59      5.60 o 
  -8   1   4        1.89        6.24      2.49 o 
  -7   1   4      882.96      899.87      5.05 o 
  -6   1   4      470.38      454.74      6.31 o 
  -5   1   4      937.57      979.36      5.12 o 
  -4   1   4      846.15      942.83      5.81 o 
  -3   1   4     2130.29     2131.56     13.76 o 
  -2   1   4        0.11       -0.41      2.61 o 
  -1   1   4       44.88       41.61      2.86 o 
   0   1   4     2691.13     2803.13     11.03 o 
   1   1   4     2397.09     2473.86     18.68 o 
   2   1   4       28.43       25.88      4.09 o 
   3   1   4      811.83      766.36      7.90 o 
   4   1   4      849.89      863.06      8.62 o 
   5   1   4        3.70        5.77      2.51 o 
   6   1   4      122.24      163.64      4.84 o 
   7   1   4     1060.79     1032.54     12.55 o 
   8   1   4      119.56      120.24      3.78 o 
   9   1   4      112.31       99.48      4.65 o 
  10   1   4      927.38      897.21      6.60 o 
  11   1   4      335.82      325.24      6.47 o 
  12   1   4       34.54       29.42      5.78 o 
  13   1   4       35.94       45.61      4.80 o 
  14   1   4      809.01      789.36      7.41 o 
  15   1   4       44.66       46.97      6.03 o 
  16   1   4       21.78       22.22      7.67 o 
  17   1   4        0.01       -3.55      7.47 o 
  18   1   4       11.93       26.68      6.11 o 
  19   1   4      150.15      162.39     10.46 o 
  20   1   4      146.18      134.86     15.17 o 
  21   1   4       76.21       83.88      6.80 o 
  22   1   4        8.01       25.47      8.02 o 
  23   1   4        3.57       21.85      8.07 o 
 -24   2   4        0.50       76.30     13.30 o 
 -23   2   4       24.86       54.79     11.95 o 
 -22   2   4       12.27       -8.36     10.80 o 
 -21   2   4       80.81       35.54     11.91 o 
 -20   2   4       68.64       85.73     12.45 o 
 -19   2   4       12.66       13.15     16.79 o 
 -18   2   4       75.60       60.61      5.77 o 
 -17   2   4       42.99       35.51      5.57 o 
 -16   2   4       39.63       33.43      8.69 o 
 -15   2   4       39.09       24.91      7.90 o 
 -14   2   4        4.11        8.26      4.90 o 
 -13   2   4      342.74      344.80      8.08 o 
 -12   2   4      332.52      356.41      7.20 o 
 -11   2   4        6.30        9.97      3.00 o 
 -10   2   4       35.41       27.18      3.00 o 
  -9   2   4      507.22      519.48      7.84 o 
  -8   2   4       95.90       82.05      4.26 o 
  -7   2   4        2.76        6.65      2.42 o 
  -6   2   4      749.31      804.05      7.93 o 
  -5   2   4        2.06        0.95      2.62 o 
  -4   2   4        0.09        4.06      2.49 o 
  -3   2   4       28.11       14.10      2.24 o 
  -2   2   4      432.48      450.48      4.56 o 
  -1   2   4      269.17      305.72      3.18 o 
   0   2   4     1078.98     1142.68      5.44 o 
   1   2   4      192.61      189.22      5.48 o 
   2   2   4       49.36       31.99      3.67 o 
   3   2   4       17.37       12.56      3.50 o 
   4   2   4     2364.03     2298.81     12.48 o 
   5   2   4      592.57      585.80      7.33 o 
   6   2   4        2.13        3.59      3.99 o 
   7   2   4      334.69      346.12      6.52 o 
   8   2   4      312.37      309.95      9.55 o 
   9   2   4        2.27       10.83      9.01 o 
  10   2   4        1.29      -11.15     11.15 o 
  11   2   4       46.92       41.87      5.39 o 
  12   2   4      115.37       89.46      6.13 o 
  13   2   4      101.14       69.23      8.56 o 
  14   2   4        7.06        4.06      5.03 o 
  15   2   4       11.28       19.16      5.93 o 
  16   2   4      141.68      116.99      6.17 o 
  17   2   4       25.04       29.36      8.02 o 
  18   2   4       18.28       18.14      9.67 o 
  19   2   4       68.50       49.19     11.99 o 
  20   2   4       18.66       42.85     18.86 o 
  21   2   4       38.64       10.75      9.46 o 
  22   2   4       32.49       16.53      8.61 o 
 -22   3   4       92.57       51.26     13.39 o 
 -21   3   4        5.07       18.72     10.69 o 
 -20   3   4       27.94       77.60     20.65 o 
 -19   3   4        5.64       -5.12      5.41 o 
 -18   3   4      249.22      265.73     10.47 o 
 -17   3   4        4.66        0.00     11.08 o 
 -16   3   4      193.08      198.72      7.44 o 
 -15   3   4       55.68       48.97      6.17 o 
 -14   3   4      399.11      413.81      8.70 o 
 -13   3   4      638.95      554.27     27.20 o 
 -12   3   4        0.05       -3.54      7.05 o 
 -11   3   4     1014.16      926.54      8.89 o 
 -10   3   4      241.93      254.85      8.05 o 
  -9   3   4      294.21      287.73     14.14 o 
  -8   3   4      112.27      105.34     11.96 o 
  -7   3   4       80.90       73.80      4.14 o 
  -6   3   4      188.57      190.34      6.19 o 
  -5   3   4      843.36      821.79      7.62 o 
  -4   3   4        1.07        1.40      3.56 o 
  -3   3   4        3.37       -1.20      3.47 o 
  -2   3   4      224.33      220.71      4.79 o 
  -1   3   4     1433.34     1359.96     14.93 o 
   0   3   4       92.51       89.90      3.76 o 
   1   3   4      125.77      113.91      3.29 o 
   2   3   4       78.85       93.11      3.92 o 
   3   3   4      463.17      449.06     10.75 o 
   4   3   4       45.11       42.65      3.89 o 
   5   3   4       70.75       72.64      7.88 o 
   6   3   4      191.72      195.19     18.44 o 
   7   3   4        0.35        3.88      4.87 o 
   8   3   4      455.24      468.62     17.16 o 
   9   3   4      535.30      517.68      9.23 o 
  10   3   4        0.17       -2.61      8.38 o 
  11   3   4       18.00        6.03      8.97 o 
  12   3   4        1.79        5.88      9.06 o 
  13   3   4       75.30       66.17     10.20 o 
  14   3   4      118.90      110.16     11.07 o 
  15   3   4        9.15       -5.32      9.61 o 
  16   3   4      142.19      118.72     15.73 o 
  17   3   4        1.40       14.12     21.95 o 
  18   3   4       30.83       17.19     29.45 o 
  19   3   4        2.88        8.52      9.70 o 
  20   3   4        9.71       50.28     12.16 o 
  21   3   4       24.22       27.97     10.43 o 
 -19   4   4       26.96       60.57      7.84 o 
 -17   4   4       92.57      138.61      8.49 o 
 -16   4   4        8.71       -7.21      7.21 o 
 -15   4   4      104.31      125.98      9.72 o 
 -14   4   4       88.71       70.55     18.39 o 
 -13   4   4      226.74      204.05     13.52 o 
 -12   4   4      278.58      258.80      8.01 o 
 -11   4   4      398.02      373.13      8.66 o 
 -10   4   4       88.54       84.38      6.09 o 
  -9   4   4        0.01       15.28     10.70 o 
  -8   4   4       77.50       74.06      5.75 o 
  -7   4   4        5.67        5.71      5.16 o 
  -6   4   4        3.74       -1.60      4.98 o 
  -5   4   4       12.22       14.86      5.04 o 
  -4   4   4      406.32      416.81     12.79 o 
  -3   4   4       31.57       34.69      9.18 o 
  -2   4   4      482.05      497.35     14.19 o 
  -1   4   4       16.26       20.33      8.87 o 
   0   4   4      277.76      288.22     11.55 o 
   1   4   4       27.86       29.92      9.05 o 
   2   4   4      497.19      490.52     14.45 o 
   3   4   4      332.19      331.02     12.74 o 
   4   4   4        5.44        6.49      4.97 o 
   5   4   4      449.36      452.68      8.90 o 
   6   4   4      255.22      225.21     18.45 o 
   7   4   4      149.89      143.42      5.33 o 
   8   4   4        4.35        1.08      4.16 o 
   9   4   4        8.95       16.90      5.65 o 
  10   4   4        0.25       -4.59      4.59 o 
  11   4   4       75.98       68.25      6.10 o 
  12   4   4       15.62       32.28     13.28 o 
  13   4   4      111.43      123.04      7.24 o 
  14   4   4       71.46       62.88     10.24 o 
  15   4   4       76.84       53.90     10.22 o 
  16   4   4        4.13        4.98      9.86 o 
  17   4   4       40.56       50.78     11.26 o 
  18   4   4        4.86        6.35     17.55 o 
 -15   5   4        6.97       40.42      7.67 o 
 -13   5   4        0.05       25.07      7.84 o 
 -12   5   4       22.87       -2.78      7.29 o 
 -11   5   4       23.28       44.55      8.61 o 
 -10   5   4        0.55       -0.96      7.33 o 
  -9   5   4        2.13        6.41      8.07 o 
  -8   5   4       67.89      147.26      9.97 o 
  -7   5   4       18.93        6.35      9.85 o 
  -6   5   4        0.33       17.67      9.50 o 
  -5   5   4        0.68       -7.32      9.79 o 
  -4   5   4        1.93       18.55     10.53 o 
  -3   5   4       25.74       25.96      9.83 o 
  -2   5   4        1.77        0.02     10.30 o 
  -1   5   4      134.17      130.99     11.29 o 
   0   5   4        3.54       -8.42      9.57 o 
   1   5   4       78.31       97.19     11.72 o 
   2   5   4        0.16       -9.32      9.32 o 
   3   5   4       70.04       76.85     10.12 o 
   4   5   4       48.16       39.60      9.67 o 
   5   5   4        0.69       -2.65      9.29 o 
   6   5   4      153.12      168.62     11.81 o 
   7   5   4       25.25       29.56     10.05 o 
   8   5   4       74.76       83.20     23.52 o 
   9   5   4        1.18        3.00      5.62 o 
  10   5   4       48.28       46.72     21.34 o 
  11   5   4        1.71        7.45     13.51 o 
  12   5   4       24.13       23.15     18.03 o 
  13   5   4        3.28        9.04     10.58 o 
  14   5   4        2.33        0.66      6.11 o 
  -8   6   4        1.62       35.10      9.37 o 
  -7   6   4        2.79      114.69     10.38 o 
  -5   6   4        2.06        1.90     10.38 o 
  -4   6   4       12.57       34.91     11.48 o 
  -3   6   4        1.30      -11.25     11.25 o 
  -2   6   4        1.81       23.31     11.90 o 
  -1   6   4      118.05      117.21     12.70 o 
   0   6   4       13.27       -5.16     10.96 o 
   1   6   4       17.99       45.78     11.92 o 
   2   6   4        0.28       -8.41     10.32 o 
   3   6   4        0.38      -11.32     11.32 o 
   4   6   4        4.91       32.12     11.75 o 
   5   6   4        1.85        0.91     10.58 o 
   6   6   4        6.69      -10.13     10.13 o 
 -24   1   5       42.54       95.76     13.14 o 
 -23   1   5        5.01       50.83     38.58 o 
 -22   1   5       68.27      131.03     45.79 o 
 -21   1   5       35.07       13.22      6.00 o 
 -20   1   5       57.32       45.29      7.68 o 
 -19   1   5       44.26       50.94      6.65 o 
 -18   1   5      361.51      348.44      7.51 o 
 -17   1   5      312.63      300.08      6.91 o 
 -16   1   5        6.99        5.52      4.52 o 
 -15   1   5      259.88      262.98     15.46 o 
 -14   1   5       67.88       67.15      7.72 o 
 -13   1   5      190.86      190.82      5.58 o 
 -12   1   5        0.17        2.92      3.97 o 
 -11   1   5      138.02      124.34      5.65 o 
 -10   1   5       34.24       30.80      2.97 o 
  -9   1   5     1091.00     1060.58     13.05 o 
  -8   1   5      264.16      229.53      4.48 o 
  -7   1   5        1.98        4.16      2.40 o 
  -6   1   5      344.85      347.74      4.72 o 
  -5   1   5      225.15      244.36      4.84 o 
  -4   1   5        3.18       -0.31      2.43 o 
  -3   1   5       91.41      105.10      3.28 o 
  -2   1   5      296.04      281.77      6.44 o 
  -1   1   5       82.40       82.63      3.41 o 
   0   1   5      550.64      540.70      6.27 o 
   1   1   5       16.31       11.21      4.49 o 
   2   1   5      296.85      316.23      6.62 o 
   3   1   5      356.90      345.06     11.56 o 
   4   1   5        2.32        0.56      4.64 o 
   5   1   5       19.96       17.28      4.84 o 
   6   1   5       24.46       14.21      4.83 o 
   7   1   5      477.94      483.29      8.11 o 
   8   1   5       98.60       85.56      5.87 o 
   9   1   5        6.84        5.05      5.27 o 
  10   1   5        1.53       -2.16      4.23 o 
  11   1   5       10.59       16.28      4.60 o 
  12   1   5       13.65        0.90      4.71 o 
  13   1   5       21.80       23.22      6.58 o 
  14   1   5        0.01        3.39      5.20 o 
  15   1   5      297.94      276.13      9.34 o 
  16   1   5       84.81       73.33      7.52 o 
  17   1   5       51.39       33.37      6.00 o 
  18   1   5        0.83       -3.29      5.94 o 
  19   1   5        0.41       -0.88      7.01 o 
  20   1   5        0.56        4.76      7.38 o 
  21   1   5       55.98       71.21      7.02 o 
  22   1   5        0.44       17.95      8.16 o 
 -21   2   5      300.05      326.54      9.98 o 
 -20   2   5      136.09      177.87      9.43 o 
 -19   2   5      209.78      223.37      9.19 o 
 -18   2   5      197.10      199.79     27.83 o 
 -17   2   5       10.21        8.36      9.32 o 
 -16   2   5      310.04      302.88      8.83 o 
 -15   2   5       39.39       18.56      9.30 o 
 -14   2   5      662.81      615.12      9.51 o 
 -13   2   5       19.96       22.71      4.97 o 
 -12   2   5      888.67      870.00     17.12 o 
 -11   2   5        0.01       -3.45      3.45 o 
 -10   2   5      430.69      443.74      6.17 o 
  -9   2   5     1177.24     1141.07     13.23 o 
  -8   2   5      726.83      698.87      6.24 o 
  -7   2   5      254.84      237.38      4.45 o 
  -6   2   5     1459.56     1423.37     13.34 o 
  -5   2   5      907.58      873.24     13.24 o 
  -4   2   5       66.89       62.89      3.40 o 
  -3   2   5      768.74      769.95      6.19 o 
  -2   2   5      194.58      193.93      4.54 o 
  -1   2   5      497.47      477.95      9.95 o 
   0   2   5       10.95        6.99      2.90 o 
   1   2   5      518.69      514.41     12.16 o 
   2   2   5        6.64       -4.44      4.54 o 
   3   2   5     1587.11     1532.18     37.81 o 
   4   2   5     1344.18     1333.92     11.00 o 
   5   2   5     1653.79     1649.76     14.62 o 
   6   2   5       23.63       28.45      6.70 o 
   7   2   5      246.44      233.35     10.15 o 
   8   2   5        0.38        5.56      4.80 o 
   9   2   5       79.44       70.35      5.56 o 
  10   2   5      336.87      329.27      7.70 o 
  11   2   5      451.50      449.91      8.68 o 
  12   2   5       58.25       61.79      6.05 o 
  13   2   5       67.01       76.94      8.75 o 
  14   2   5       65.63       70.44      5.62 o 
  15   2   5       13.31       17.56      7.77 o 
  16   2   5        9.97        9.31     11.86 o 
  17   2   5       24.68       36.44     25.91 o 
  18   2   5      223.22      227.79     22.79 o 
  19   2   5        2.61       -2.21     11.06 o 
  20   2   5       30.75       89.20     50.21 o 
  21   2   5        7.50      -11.30     11.30 o 
 -21   3   5        0.02       81.45     11.17 o 
 -20   3   5       15.80       67.38     10.21 o 
 -19   3   5       13.62       38.47     10.89 o 
 -18   3   5       61.47       62.11      6.92 o 
 -17   3   5        2.06       -4.00      4.93 o 
 -16   3   5        0.47       -3.43      4.97 o 
 -15   3   5       44.49       28.55      5.35 o 
 -14   3   5        4.40       -4.87      4.87 o 
 -13   3   5       14.32       25.35      6.83 o 
 -12   3   5      348.69      311.37     11.70 o 
 -11   3   5       69.90       72.35      5.72 o 
 -10   3   5      125.20      129.56      8.11 o 
  -9   3   5      412.13      417.03      8.48 o 
  -8   3   5       15.39       18.37      5.20 o 
  -7   3   5      278.14      249.48      5.69 o 
  -6   3   5        9.84        6.67      3.90 o 
  -5   3   5      507.71      531.48     12.61 o 
  -4   3   5       19.72       19.63      4.10 o 
  -3   3   5       69.98       81.37      4.42 o 
  -2   3   5      188.31      212.55      6.71 o 
  -1   3   5      120.19      114.94      4.66 o 
   0   3   5      110.96      122.22      5.84 o 
   1   3   5        3.20       -1.36      4.89 o 
   2   3   5       62.32       64.99      7.69 o 
   3   3   5        2.82        7.22      5.08 o 
   4   3   5      295.63      281.42      7.85 o 
   5   3   5       20.56        9.32      5.94 o 
   6   3   5      304.13      274.47     11.26 o 
   7   3   5      459.23      457.47     13.21 o 
   8   3   5      959.50      920.55     17.26 o 
   9   3   5       25.98       29.92      9.14 o 
  10   3   5      141.42      123.38     10.46 o 
  11   3   5        3.73       -9.10      9.10 o 
  12   3   5       52.54       63.48      9.90 o 
  13   3   5       10.40       14.47      9.44 o 
  14   3   5       24.99       13.39      9.64 o 
  15   3   5        0.03       -3.05      9.99 o 
  16   3   5        1.33       -7.73      7.73 o 
  17   3   5       67.12      113.86     29.99 o 
  18   3   5        4.49        2.25     10.70 o 
  19   3   5       22.43       30.35      8.66 o 
 -18   4   5       41.51       47.01     17.86 o 
 -17   4   5        1.77       -4.58      4.58 o 
 -16   4   5        8.65       -0.60      5.80 o 
 -15   4   5        4.15        3.17      5.24 o 
 -14   4   5       55.57       56.22     22.12 o 
 -13   4   5       30.74       30.76      8.72 o 
 -12   4   5        4.05        6.41     13.27 o 
 -11   4   5        5.98        8.09      5.19 o 
 -10   4   5       78.53       83.09      6.39 o 
  -9   4   5       24.88       24.04     12.61 o 
  -8   4   5       16.44       12.47      5.67 o 
  -7   4   5      156.22      151.13     10.29 o 
  -6   4   5       90.65       89.70      6.23 o 
  -5   4   5      290.33      292.79      8.40 o 
  -4   4   5      105.95      106.04     10.80 o 
  -3   4   5      110.08       73.23      9.59 o 
  -2   4   5       83.92      109.02     10.56 o 
  -1   4   5      350.39      286.46     12.43 o 
   0   4   5        9.78       10.93      9.38 o 
   1   4   5       12.04        9.48      8.45 o 
   2   4   5        1.55        6.48      9.90 o 
   3   4   5      133.56      135.11     10.73 o 
   4   4   5        5.35        4.19      8.66 o 
   5   4   5        3.34        4.25      8.51 o 
   6   4   5       14.89        7.00      6.11 o 
   7   4   5       14.11       14.98      6.13 o 
   8   4   5        2.84       -1.21      6.81 o 
   9   4   5        4.01        8.34     14.18 o 
  10   4   5        0.78       -6.66      6.66 o 
  11   4   5        0.02        2.98      8.59 o 
  12   4   5       51.62       55.76      9.92 o 
  13   4   5       13.15       23.98      9.65 o 
  14   4   5        0.92       -5.36      9.75 o 
  15   4   5       29.91       31.61     10.20 o 
  16   4   5       21.17       36.16     10.88 o 
 -14   5   5        0.00       -4.10      6.08 o 
 -13   5   5       32.21       17.76      7.38 o 
 -12   5   5        8.31       15.70      7.87 o 
 -11   5   5       16.09        1.95      7.18 o 
 -10   5   5       29.20       57.37      8.39 o 
  -9   5   5      118.06      202.29     10.77 o 
  -8   5   5       62.93       52.71     10.39 o 
  -7   5   5       85.28      114.09     11.77 o 
  -6   5   5       49.32       36.63      9.71 o 
  -5   5   5        6.99        8.51     10.60 o 
  -4   5   5      206.40      226.22     12.73 o 
  -3   5   5       50.45       44.54     11.03 o 
  -2   5   5       26.74       37.82     10.57 o 
  -1   5   5        1.42       -9.97      9.97 o 
   0   5   5       46.00       62.82     11.52 o 
   1   5   5        5.30        6.31      9.71 o 
   2   5   5       69.19       49.13     10.13 o 
   3   5   5        7.10       26.40      9.87 o 
   4   5   5        0.01       -9.36      9.36 o 
   5   5   5        1.99       -4.19      9.63 o 
   6   5   5      142.33      186.91     12.45 o 
   7   5   5       22.15       17.32     11.09 o 
   8   5   5        1.08      -10.49     10.49 o 
   9   5   5      108.47      139.11     12.15 o 
  10   5   5       18.34       37.26     11.38 o 
  11   5   5       28.05        5.97     12.14 o 
  12   5   5        0.38      -10.87     10.87 o 
  -3   6   5       41.29       60.76     12.90 o 
  -2   6   5       14.12       38.65     11.73 o 
  -1   6   5      112.65       96.73     12.47 o 
   0   6   5       11.75       41.59     11.09 o 
   1   6   5       10.41       14.09     11.17 o 
 -23   0   6       54.72      127.94     10.82 o 
 -22   0   6      226.23      281.10     12.26 o 
 -21   0   6       12.36       45.26      9.28 o 
 -20   0   6       81.84       84.34      8.68 o 
 -19   0   6        0.02       -6.07      8.52 o 
 -18   0   6       48.74       49.34      9.15 o 
 -17   0   6        2.89       -5.02      8.22 o 
 -16   0   6       74.64       75.37      9.79 o 
 -15   0   6       52.97       56.78      9.62 o 
 -14   0   6     3171.56     3074.50     29.05 o 
 -13   0   6      361.25      356.31     12.51 o 
 -12   0   6      334.98      338.56     11.88 o 
 -11   0   6      428.00      457.13     12.59 o 
 -10   0   6      264.49      220.08     10.34 o 
  -9   0   6      185.77      224.01     10.12 o 
  -8   0   6       45.75       35.79     12.77 o 
  -7   0   6     1014.99      997.87     35.94 o 
  -6   0   6       57.34       40.22      5.63 o 
  -5   0   6     2565.73     2665.55     21.90 o 
  -4   0   6        5.80        4.38      5.05 o 
  -3   0   6      481.71      530.67      8.63 o 
  -2   0   6      503.07      614.58     12.66 o 
  -1   0   6      331.76      279.37     10.04 o 
   0   0   6      455.23      437.03     11.64 o 
   1   0   6      323.11      343.40     10.79 o 
   2   0   6      674.46      702.05     13.35 o 
   3   0   6      179.76      202.01      9.29 o 
   4   0   6       24.03       21.98      7.29 o 
   5   0   6      492.98      479.56     12.47 o 
   6   0   6       23.42       35.58      8.35 o 
   7   0   6       29.16       20.96      7.96 o 
   8   0   6      238.03      233.67     10.57 o 
   9   0   6        5.76       -0.84      8.35 o 
  10   0   6      822.25      842.69     16.61 o 
  11   0   6     1867.85     1794.90     22.65 o 
  12   0   6       47.06       52.96      9.56 o 
  13   0   6        4.58        6.88      9.19 o 
  14   0   6       27.05       41.30     10.10 o 
  15   0   6        5.63        9.61      9.47 o 
  16   0   6        4.41        8.45      9.65 o 
  17   0   6        8.10        0.14      9.71 o 
  18   0   6        7.92        1.43      9.93 o 
  19   0   6       46.43       51.09     11.14 o 
  20   0   6        1.73       16.67     11.09 o 
  21   0   6       78.42      113.19     13.17 o 
 -22   1   6       11.12       14.14      8.68 o 
 -21   1   6      118.60      134.62     11.18 o 
 -20   1   6       29.79       34.47      6.35 o 
 -19   1   6       25.06       44.73      7.79 o 
 -18   1   6       18.07       29.26      5.75 o 
 -17   1   6      248.07      223.53      8.22 o 
 -16   1   6       18.48        8.22      5.61 o 
 -15   1   6      137.99      152.30     18.61 o 
 -14   1   6       12.03       26.07      7.77 o 
 -13   1   6      148.37      125.84     16.59 o 
 -12   1   6       55.32       82.51      6.33 o 
 -11   1   6      709.25      710.74     10.34 o 
 -10   1   6      427.75      428.08     15.39 o 
  -9   1   6       14.94       26.44      7.07 o 
  -8   1   6      381.65      366.14      6.70 o 
  -7   1   6       20.46       15.76      4.30 o 
  -6   1   6      246.62      268.50      4.12 o 
  -5   1   6      578.37      628.66      7.65 o 
  -4   1   6     1524.37     1588.12      9.31 o 
  -3   1   6      164.57      169.90      5.01 o 
  -2   1   6      404.82      412.02      5.40 o 
  -1   1   6      376.64      411.69      5.34 o 
   0   1   6       44.80       54.05      5.42 o 
   1   1   6      381.66      393.31     13.99 o 
   2   1   6      437.94      403.65     11.67 o 
   3   1   6        1.55        4.70      4.77 o 
   4   1   6       21.91       19.91      5.08 o 
   5   1   6       68.59       62.57      5.56 o 
   6   1   6      572.39      574.52      9.39 o 
   7   1   6      471.99      417.25      8.43 o 
   8   1   6       67.85       61.62      6.20 o 
   9   1   6      378.18      399.05      8.80 o 
  10   1   6       17.20        7.59      5.88 o 
  11   1   6       63.56       64.75      6.68 o 
  12   1   6      117.14      129.30     10.04 o 
  13   1   6      230.70      247.17     15.26 o 
  14   1   6      372.55      366.58     10.94 o 
  15   1   6       97.96       92.69      7.67 o 
  16   1   6       15.81        5.82      7.13 o 
  17   1   6        3.94       -6.91      6.91 o 
  18   1   6       22.77       15.13      7.19 o 
  19   1   6       47.96       43.35      7.72 o 
  20   1   6        0.19       -0.42      7.94 o 
  21   1   6       10.36        6.15      7.52 o 
 -21   2   6       13.94        4.30      9.13 o 
 -20   2   6        0.94        4.00      8.89 o 
 -19   2   6       56.67       73.04     10.96 o 
 -18   2   6        4.90       38.17      9.98 o 
 -17   2   6       53.64       69.41     10.21 o 
 -16   2   6       89.32       84.41     10.18 o 
 -15   2   6       11.35       10.56      8.73 o 
 -14   2   6        1.12        0.67      9.08 o 
 -13   2   6      257.26      255.38     12.85 o 
 -12   2   6        2.45       11.02      8.61 o 
 -11   2   6      198.47      164.01     11.09 o 
 -10   2   6       16.27        9.59      5.58 o 
  -9   2   6       60.67       46.68      3.66 o 
  -8   2   6      110.25       91.52      3.86 o 
  -7   2   6      145.96      165.94      4.45 o 
  -6   2   6      888.04      893.32     11.05 o 
  -5   2   6        8.50        2.96      4.36 o 
  -4   2   6       14.64       12.78      3.26 o 
  -3   2   6      132.62      120.73      3.91 o 
  -2   2   6        0.47        3.98      3.10 o 
  -1   2   6       32.56       29.91      3.40 o 
   0   2   6      125.72      127.29      4.56 o 
   1   2   6        0.56       -1.21      3.62 o 
   2   2   6       74.27       66.44      4.28 o 
   3   2   6      789.38      806.83     12.36 o 
   4   2   6        0.85       -4.14      4.30 o 
   5   2   6      111.41       87.59      5.34 o 
   6   2   6      100.55       98.32      5.66 o 
   7   2   6        0.05       -4.72      4.72 o 
   8   2   6       41.13       48.32      8.93 o 
   9   2   6        8.88        8.26      9.88 o 
  10   2   6        0.61       -0.28      5.63 o 
  11   2   6       29.84       30.52      6.03 o 
  12   2   6      288.39      273.21      8.60 o 
  13   2   6        0.66       -9.08     10.20 o 
  14   2   6       71.09       72.42     14.21 o 
  15   2   6       18.01        4.31     14.93 o 
  16   2   6       46.30       50.29      8.12 o 
  17   2   6        0.93        0.78     10.36 o 
  18   2   6        7.61        4.44     10.62 o 
  19   2   6       63.70       35.33     12.33 o 
 -19   3   6       61.27      115.98     13.68 o 
 -18   3   6        1.14       22.23      9.53 o 
 -17   3   6      160.71      166.81     12.39 o 
 -16   3   6       18.96        9.95     10.12 o 
 -15   3   6      141.94      100.90     11.35 o 
 -14   3   6       57.40       41.50     10.29 o 
 -13   3   6       23.70       32.55      5.08 o 
 -12   3   6      548.49      501.68     12.84 o 
 -11   3   6        0.18       15.02     16.30 o 
 -10   3   6      779.97      773.11     24.10 o 
  -9   3   6       46.63       47.41      5.84 o 
  -8   3   6       90.19       77.94      4.99 o 
  -7   3   6       20.05       17.38      4.48 o 
  -6   3   6      213.48      194.12      7.33 o 
  -5   3   6       15.63        9.80      7.11 o 
  -4   3   6      305.05      310.78      6.37 o 
  -3   3   6       14.75       15.29      4.47 o 
  -2   3   6     1825.72     1786.43     12.29 o 
  -1   3   6     1116.26     1066.67      9.70 o 
   0   3   6       86.99      102.98      6.04 o 
   1   3   6      551.70      547.69      9.73 o 
   2   3   6       32.18       34.55      6.04 o 
   3   3   6      342.30      321.33      8.48 o 
   4   3   6       15.34       16.34      8.51 o 
   5   3   6      192.82      172.62     14.26 o 
   6   3   6      109.20       76.20      9.25 o 
   7   3   6      850.55      833.96     16.99 o 
   8   3   6        2.16       -0.48      9.10 o 
   9   3   6      253.13      241.24     12.08 o 
  10   3   6        0.00       -7.65      9.02 o 
  11   3   6       34.47       43.92      9.95 o 
  12   3   6       24.92       33.62     10.23 o 
  13   3   6       41.64       41.43     10.28 o 
  14   3   6       18.88       19.98     10.64 o 
  15   3   6       65.54       48.34     10.99 o 
  16   3   6       22.58       20.27     10.34 o 
  17   3   6       39.70       92.51     39.00 o 
  18   3   6       15.50       25.64     11.87 o 
 -16   4   6      114.86      143.03     22.64 o 
 -15   4   6        7.14       35.65      9.48 o 
 -14   4   6       66.75       90.96      9.59 o 
 -13   4   6       46.79       35.59      8.31 o 
 -12   4   6       46.74       54.34     17.30 o 
 -11   4   6       40.84       55.40     19.42 o 
 -10   4   6       14.83       85.80     33.69 o 
  -9   4   6      124.20       99.92      6.93 o 
  -8   4   6        2.54       11.72      5.85 o 
  -7   4   6       37.63       54.66      6.39 o 
  -6   4   6       41.72       44.26     14.82 o 
  -5   4   6      219.57      219.55      7.80 o 
  -4   4   6       50.57       50.89      9.80 o 
  -3   4   6      171.56      184.86     11.56 o 
  -2   4   6        5.16       13.72      9.67 o 
  -1   4   6      238.87      240.19     12.28 o 
   0   4   6        6.14       28.41      9.45 o 
   1   4   6      605.40      563.94     15.96 o 
   2   4   6      218.78      208.18      8.53 o 
   3   4   6       37.15       32.53      6.23 o 
   4   4   6      136.25      137.59      7.27 o 
   5   4   6        9.99       13.76     10.05 o 
   6   4   6       65.42       60.81      7.34 o 
   7   4   6        0.75       -4.12      6.19 o 
   8   4   6       29.95       31.13      6.71 o 
   9   4   6        7.78       10.92      6.83 o 
  10   4   6      118.00       84.92      7.75 o 
  11   4   6        0.21       -2.46      9.26 o 
  12   4   6      109.09      112.43     11.48 o 
  13   4   6        4.20       -9.33      9.33 o 
  14   4   6      121.28      104.80     11.96 o 
 -11   5   6        0.01       42.11      7.64 o 
 -10   5   6        0.88       52.84      8.28 o 
  -9   5   6       92.25      183.23     11.26 o 
  -8   5   6        4.81       -9.67      9.72 o 
  -7   5   6       17.55       46.03     11.01 o 
  -6   5   6        0.16       -9.82      9.82 o 
  -5   5   6        0.00       29.07     11.51 o 
  -4   5   6        0.67       -9.76      9.76 o 
  -3   5   6        0.69       -1.59     10.68 o 
  -2   5   6       25.87       32.47     10.72 o 
  -1   5   6       10.44      -10.18     10.18 o 
   0   5   6       96.97      109.73     11.94 o 
   1   5   6       30.84       17.69     10.47 o 
   2   5   6       61.49       47.41     11.11 o 
   3   5   6        2.37       19.71     11.06 o 
   4   5   6       11.54       -2.72     10.98 o 
   5   5   6       36.53       24.50     10.63 o 
   6   5   6        9.54       48.92     11.18 o 
   7   5   6        3.84       -8.31     11.08 o 
   8   5   6       30.80        5.01     11.17 o 
   9   5   6        2.05       28.92     10.99 o 
 -21   1   7       63.89       87.83     10.50 o 
 -20   1   7       17.13       45.13     10.16 o 
 -19   1   7      379.31      374.89     31.91 o 
 -18   1   7      330.95      323.42     26.13 o 
 -17   1   7       54.60       43.33     16.01 o 
 -16   1   7      117.59      126.27     16.09 o 
 -15   1   7        7.80        9.87     10.29 o 
 -14   1   7       57.93       63.56      7.02 o 
 -13   1   7       14.41        4.86     14.64 o 
 -12   1   7       48.76       42.39      6.92 o 
 -11   1   7      283.75      272.20     15.08 o 
 -10   1   7      873.91      884.38     18.91 o 
  -9   1   7        2.03        2.09      4.89 o 
  -8   1   7      516.30      522.23      7.96 o 
  -7   1   7      203.94      222.61      5.39 o 
  -6   1   7      568.98      528.55      7.12 o 
  -5   1   7      539.93      522.37      7.92 o 
  -4   1   7      121.85      122.90      5.78 o 
  -3   1   7      244.90      228.69      6.32 o 
  -2   1   7      156.02      157.05      5.78 o 
  -1   1   7      203.52      200.95      5.39 o 
   0   1   7      324.35      318.14      5.97 o 
   1   1   7      202.45      217.74      7.33 o 
   2   1   7      203.39      190.10      7.06 o 
   3   1   7      579.51      539.52      9.38 o 
   4   1   7       61.40       60.51     10.39 o 
   5   1   7      322.39      302.93     17.13 o 
   6   1   7      849.31      826.97     15.30 o 
   7   1   7        3.98        0.21      5.83 o 
   8   1   7       49.07       35.94      6.27 o 
   9   1   7        0.59       -2.72      9.71 o 
  10   1   7        0.02        1.55     11.86 o 
  11   1   7        6.03        2.60      6.37 o 
  12   1   7       31.37       39.95     10.70 o 
  13   1   7       92.00       89.17      7.96 o 
  14   1   7      293.50      293.40     28.16 o 
  15   1   7       29.86       29.76      7.38 o 
  16   1   7       34.35       32.35      7.51 o 
  17   1   7       10.56       -5.83      7.32 o 
  18   1   7        1.13       -0.65      7.42 o 
  19   1   7       21.63       17.02     11.00 o 
 -20   2   7       16.25       23.11      9.56 o 
 -19   2   7       24.31       51.56     10.90 o 
 -18   2   7       59.33      100.23     11.41 o 
 -17   2   7      128.41      158.88     11.75 o 
 -16   2   7        0.34       -4.51      8.90 o 
 -15   2   7      156.93      127.10     10.84 o 
 -14   2   7       45.55       45.54     10.23 o 
 -13   2   7      216.35      227.22     12.75 o 
 -12   2   7        8.37       15.89      9.61 o 
 -11   2   7       24.76       27.56      8.91 o 
 -10   2   7       32.46       40.69      5.83 o 
  -9   2   7      265.94      258.74      6.58 o 
  -8   2   7      177.97      173.63      7.80 o 
  -7   2   7     1272.80     1303.05     23.86 o 
  -6   2   7      475.34      489.64     15.72 o 
  -5   2   7      142.48      132.62      5.06 o 
  -4   2   7      281.33      277.71      5.30 o 
  -3   2   7        0.21       -1.72      3.97 o 
  -2   2   7      307.57      303.43      5.37 o 
  -1   2   7        7.84        0.70      4.01 o 
   0   2   7      581.95      572.28     10.63 o 
   1   2   7       22.10       30.40      4.35 o 
   2   2   7     1201.39     1162.15     14.49 o 
   3   2   7      493.93      488.24     15.88 o 
   4   2   7      498.08      517.23      9.35 o 
   5   2   7      271.91      256.12     16.12 o 
   6   2   7      437.15      424.80      8.79 o 
   7   2   7      186.49      181.90      7.05 o 
   8   2   7       17.28       30.37      5.94 o 
   9   2   7      347.69      360.33     18.12 o 
  10   2   7      102.76      120.12     11.75 o 
  11   2   7      210.27      199.00     12.73 o 
  12   2   7       86.68       73.14     11.16 o 
  13   2   7       63.32       65.46     11.50 o 
  14   2   7       10.80       16.46     10.56 o 
  15   2   7      102.39      115.68     11.99 o 
  16   2   7       29.83       47.43     11.10 o 
  17   2   7      191.55      185.57     14.39 o 
  18   2   7       84.83       73.09     12.57 o 
 -18   3   7        1.06       38.59     10.29 o 
 -17   3   7        2.94       26.74     10.83 o 
 -16   3   7        6.27       -6.17      9.72 o 
 -15   3   7        9.89       -9.69      9.69 o 
 -14   3   7       60.91       62.36     11.15 o 
 -13   3   7       95.95      106.63     10.55 o 
 -12   3   7       60.61       84.57     11.04 o 
 -11   3   7      151.93      134.15     10.77 o 
 -10   3   7       91.68      114.03     10.76 o 
  -9   3   7        3.38       11.06      4.56 o 
  -8   3   7       16.15        8.34      4.87 o 
  -7   3   7        5.05        6.43      4.42 o 
  -6   3   7       64.61       63.75      5.11 o 
  -5   3   7       15.44        7.87      5.35 o 
  -4   3   7       86.87       92.97      8.12 o 
  -3   3   7       36.62       39.90      5.98 o 
  -2   3   7       22.93       16.18      4.64 o 
  -1   3   7      187.85      179.60     13.29 o 
   0   3   7       37.09       39.74      8.09 o 
   1   3   7       12.87       15.64      8.28 o 
   2   3   7      107.72      105.42      9.39 o 
   3   3   7       37.79       46.68     21.64 o 
   4   3   7       25.65       12.76      6.32 o 
   5   3   7       71.51       56.75      8.64 o 
   6   3   7       39.57       29.74     16.38 o 
   7   3   7      337.85      306.79     13.09 o 
   8   3   7        0.02       -3.73      9.32 o 
   9   3   7      239.91      213.58     12.52 o 
  10   3   7        0.01       -1.83      9.65 o 
  11   3   7       20.85       27.34     10.24 o 
  12   3   7        7.89       18.17     10.33 o 
  13   3   7        3.66        6.74     10.69 o 
  14   3   7        0.55      -10.20     10.20 o 
  15   3   7        0.15      -10.30     10.30 o 
 -14   4   7        0.00       49.86      9.52 o 
 -13   4   7        3.53       14.38      9.36 o 
 -12   4   7        0.35       -3.96      6.10 o 
 -11   4   7        0.12       26.87     18.11 o 
 -10   4   7       48.57      127.14     39.81 o 
  -9   4   7       15.22        3.01      6.10 o 
  -8   4   7        0.77       18.48     11.65 o 
  -7   4   7       32.83       37.07     23.06 o 
  -6   4   7      273.90      275.59     20.54 o 
  -5   4   7       59.14       43.79     11.27 o 
  -4   4   7       51.12       42.64     17.22 o 
  -3   4   7       86.26       71.30      9.99 o 
  -2   4   7      110.23      106.87     10.38 o 
  -1   4   7        0.06       -0.02     11.17 o 
   0   4   7        2.24       11.88     11.73 o 
   1   4   7       41.26       25.90      6.18 o 
   2   4   7       95.19       96.76      7.01 o 
   3   4   7       44.16       33.05     12.07 o 
   4   4   7       42.85       34.17     15.15 o 
   5   4   7       55.80       78.56     13.93 o 
   6   4   7       16.11        9.36      8.26 o 
   7   4   7       63.64       81.19     23.96 o 
   8   4   7        1.68        8.05     11.51 o 
   9   4   7       11.70       -1.37      6.85 o 
  10   4   7       36.16       22.92      7.28 o 
  11   4   7       79.80       52.62     26.31 o 
  12   4   7        8.70        1.16      9.99 o 
  -7   5   7        0.41       15.14     11.03 o 
  -6   5   7       33.58       -5.56     10.90 o 
  -5   5   7       56.14      107.30     12.06 o 
  -4   5   7       24.55        1.33     10.95 o 
  -3   5   7       49.92       62.60     11.57 o 
  -2   5   7        3.34       -1.29     10.14 o 
  -1   5   7       45.41       19.40     10.97 o 
   0   5   7        3.50       37.23     11.64 o 
   1   5   7       63.28       68.81      7.62 o 
   2   5   7        7.22       -2.12     10.88 o 
   3   5   7       37.04       88.67     12.30 o 
   4   5   7        3.99      -11.23     11.23 o 
   5   5   7      125.52      115.79     12.68 o 
 -17   0   8        0.42       10.76      9.35 o 
 -16   0   8       13.91       43.72     10.09 o 
 -15   0   8     1056.46     1005.06     20.38 o 
 -14   0   8      228.56      237.09     12.33 o 
 -13   0   8      521.34      502.05     15.57 o 
 -12   0   8      263.78      301.32     13.59 o 
 -11   0   8      247.10      245.95     12.18 o 
 -10   0   8      528.19      564.21     15.45 o 
  -9   0   8       45.17       52.92      6.73 o 
  -8   0   8      250.38      240.86      8.52 o 
  -7   0   8        0.05        8.69      6.31 o 
  -6   0   8      172.83      150.88      7.40 o 
  -5   0   8       12.13       12.29      6.45 o 
  -4   0   8      120.45      117.59     10.28 o 
  -3   0   8       56.37       52.88      9.39 o 
  -2   0   8     1794.24     1923.05     23.68 o 
  -1   0   8      192.81      231.39     11.75 o 
   0   0   8      695.34      702.77     15.69 o 
   1   0   8      425.65      427.66     13.54 o 
   2   0   8      285.94      304.75     12.50 o 
   3   0   8      326.21      306.04     12.33 o 
   4   0   8      500.05      515.97     14.27 o 
   5   0   8       33.36       36.37      9.35 o 
   6   0   8      349.88      362.32     12.85 o 
   7   0   8      200.19      240.00     11.64 o 
   8   0   8      175.27      195.73     11.61 o 
   9   0   8      879.52      856.79     18.33 o 
  10   0   8      404.57      436.98     14.70 o 
  11   0   8      110.27      152.99     11.63 o 
  12   0   8       95.59       68.52     10.47 o 
  13   0   8        4.51        1.33      9.34 o 
  14   0   8       59.33      112.24     11.49 o 
  15   0   8        1.58        2.10     10.37 o 
  16   0   8       35.74        5.23     10.31 o 
  17   0   8       60.63       41.93     11.19 o 
 -19   1   8        7.73       43.75      6.67 o 
 -18   1   8       21.67       32.81     28.45 o 
 -17   1   8        7.81       -9.06      9.06 o 
 -16   1   8       24.11       13.91     10.32 o 
 -15   1   8        0.14       11.25     14.82 o 
 -14   1   8       80.54       98.31     20.05 o 
 -13   1   8       26.34       19.54     13.88 o 
 -12   1   8      335.26      340.74     14.63 o 
 -11   1   8      227.64      236.06      8.27 o 
 -10   1   8        1.39        5.16     11.44 o 
  -9   1   8       71.72       63.46      8.18 o 
  -8   1   8       80.39       80.65      6.93 o 
  -7   1   8        6.70        3.40      4.15 o 
  -6   1   8      125.87      133.07      8.36 o 
  -5   1   8      149.56      146.04      6.12 o 
  -4   1   8      119.18      131.93      6.09 o 
  -3   1   8      279.94      278.40     12.93 o 
  -2   1   8        0.32        8.58      5.92 o 
  -1   1   8       62.22       54.11      7.24 o 
   0   1   8        8.91       16.75      6.51 o 
   1   1   8      207.25      202.54      7.48 o 
   2   1   8       99.54       96.79      7.33 o 
   3   1   8       15.28        8.51      5.91 o 
   4   1   8       87.68       99.64      6.78 o 
   5   1   8      170.23      176.11      9.45 o 
   6   1   8      308.76      299.25      8.48 o 
   7   1   8        0.06        2.35      5.63 o 
   8   1   8      106.09      111.98     15.00 o 
   9   1   8       23.73       13.83      6.30 o 
  10   1   8       62.65       44.68      9.06 o 
  11   1   8      104.91      100.23      7.86 o 
  12   1   8       42.40       45.73     16.17 o 
  13   1   8      329.40      308.64      9.88 o 
  14   1   8       31.98       34.21     14.06 o 
  15   1   8        1.14        1.80     13.98 o 
  16   1   8       26.56       12.88     21.15 o 
 -18   2   8        0.03       56.53     10.62 o 
 -17   2   8        0.12       31.04      9.95 o 
 -16   2   8        0.36       -1.41      9.33 o 
 -14   2   8        4.30       -2.25      9.09 o 
 -13   2   8        2.41       31.79     10.70 o 
 -12   2   8        8.54        8.10      9.20 o 
 -11   2   8       20.58       11.06      9.81 o 
 -10   2   8       87.07       67.55      7.20 o 
  -9   2   8        0.50        3.21      6.43 o 
  -8   2   8        8.37       15.25      9.37 o 
  -7   2   8      405.25      406.55     10.94 o 
  -6   2   8        0.23        2.49      7.80 o 
  -5   2   8      185.04      164.04      6.08 o 
  -4   2   8       50.32       40.56      5.00 o 
  -3   2   8       60.01       50.64      5.02 o 
  -2   2   8      127.55      117.19      6.58 o 
  -1   2   8       57.94       41.87      4.65 o 
   0   2   8      105.37      106.57      5.49 o 
   1   2   8      352.14      311.07      6.78 o 
   2   2   8       64.63       70.45      5.07 o 
   3   2   8        9.24        0.59      4.42 o 
   4   2   8       35.00       28.16      6.94 o 
   5   2   8       12.26       10.49      6.63 o 
   6   2   8      111.07      113.48     11.19 o 
   7   2   8        5.50       11.90      9.66 o 
   8   2   8       42.58       23.49     10.17 o 
   9   2   8       58.91       39.86     10.86 o 
  10   2   8       24.93       25.40     10.82 o 
  11   2   8        3.91        7.09     10.36 o 
  12   2   8        0.01       -8.50     10.38 o 
  13   2   8        2.37       -9.89      9.89 o 
  14   2   8       18.85       34.13     11.49 o 
  15   2   8       44.51       53.18     12.43 o 
 -15   3   8       30.47        0.61      9.18 o 
 -14   3   8       56.42       65.21     10.47 o 
 -13   3   8        5.86        8.78     10.18 o 
 -12   3   8        0.57       15.32      9.31 o 
 -11   3   8       98.39       90.12     11.63 o 
 -10   3   8        0.51        6.19      9.11 o 
  -9   3   8       59.81       74.13      7.09 o 
  -8   3   8        1.75        4.95      8.38 o 
  -7   3   8       11.87       16.83     18.96 o 
  -6   3   8        8.54        2.24      6.19 o 
  -5   3   8       40.23       34.01     10.09 o 
  -4   3   8       83.92       90.81      5.77 o 
  -3   3   8      542.84      517.92      8.46 o 
  -2   3   8      218.81      223.38      9.33 o 
  -1   3   8       39.91       44.51     13.11 o 
   0   3   8      187.77      181.05     11.50 o 
   1   3   8        5.50        0.38      6.23 o 
   2   3   8      254.95      259.18      8.99 o 
   3   3   8        1.23        0.48      6.31 o 
   4   3   8       69.91       47.88      8.77 o 
   5   3   8       21.08       32.64      6.76 o 
   6   3   8      110.89       84.02      7.26 o 
   7   3   8       19.88       28.20      9.91 o 
   8   3   8      153.11      127.08     11.27 o 
   9   3   8       20.99        3.87      9.80 o 
  10   3   8      299.08      300.98     14.80 o 
  11   3   8       67.66       85.47     11.68 o 
  12   3   8       47.66       61.25     11.88 o 
  13   3   8       66.41       56.29     11.43 o 
 -11   4   8        3.05       -5.05      9.37 o 
 -10   4   8       83.31      159.64     12.22 o 
  -9   4   8        0.20       -4.54      9.09 o 
  -8   4   8      124.46      146.81     12.77 o 
  -7   4   8       47.00       64.38     25.78 o 
  -6   4   8      243.56      257.92     30.15 o 
  -5   4   8       22.27       25.69     23.06 o 
  -4   4   8       61.72       79.41     22.38 o 
  -3   4   8       21.57        8.43     15.66 o 
  -2   4   8       74.13       95.42     19.13 o 
  -1   4   8       14.84       10.71     18.32 o 
   0   4   8      169.72      157.34     23.49 o 
   1   4   8       75.69       65.48      7.05 o 
   2   4   8       28.21       14.38      6.25 o 
   3   4   8       26.38       45.83      6.83 o 
   4   4   8        3.60        3.22      8.33 o 
   5   4   8       13.51        7.34      6.47 o 
   6   4   8        1.27       23.41      6.77 o 
   7   4   8       65.15       66.02     16.17 o 
   8   4   8       27.35       11.50     11.30 o 
 -15   1   9       25.05       41.04     25.18 o 
 -14   1   9       54.74       65.17     24.77 o 
 -13   1   9        2.28       27.82      9.59 o 
 -12   1   9        8.06       20.25     21.63 o 
 -11   1   9       55.99       68.70     15.99 o 
 -10   1   9        6.16       27.19      6.60 o 
  -9   1   9       30.86       21.85      6.76 o 
  -8   1   9        0.88       11.06      5.43 o 
  -7   1   9      430.25      411.52     14.22 o 
  -6   1   9      390.89      400.08     12.75 o 
  -5   1   9      222.34      227.70      7.08 o 
  -4   1   9      253.25      262.04      8.86 o 
  -3   1   9       39.24       37.75      6.56 o 
  -2   1   9       56.89       48.20      9.60 o 
  -1   1   9        1.33        2.79      5.99 o 
   0   1   9        0.03       -5.90      5.90 o 
   1   1   9      143.58      129.08     13.58 o 
   2   1   9      231.68      231.79      9.39 o 
   3   1   9       11.73       20.80     12.45 o 
   4   1   9      375.51      351.66     20.23 o 
   5   1   9      152.98      195.13      8.20 o 
   6   1   9      140.85      134.33     20.89 o 
   7   1   9      108.24      118.66      7.90 o 
   8   1   9       87.86       90.29      7.08 o 
   9   1   9       30.61       34.68     12.50 o 
  10   1   9       26.42       27.90     12.26 o 
  11   1   9       22.11       19.84      6.71 o 
  12   1   9       76.41       63.13      9.43 o 
  13   1   9       92.35       92.26      8.09 o 
  14   1   9       26.78       34.11      7.63 o 
 -15   2   9       11.73       -9.60      9.60 o 
 -14   2   9       37.28       31.89     10.53 o 
 -13   2   9       44.94       85.31     11.41 o 
 -12   2   9        0.04       16.87      9.82 o 
 -11   2   9        2.52       -9.72      9.72 o 
 -10   2   9       57.25       77.75     13.62 o 
  -9   2   9       18.34       18.24     12.92 o 
  -8   2   9      213.54      219.51     27.08 o 
  -7   2   9       72.38       80.29     12.19 o 
  -6   2   9       93.02      101.82      5.80 o 
  -5   2   9       32.31       40.29      5.15 o 
  -4   2   9        7.75       17.06      4.99 o 
  -3   2   9       56.68       57.48      6.15 o 
  -2   2   9        9.67       10.36      5.57 o 
  -1   2   9       97.61      103.15      6.90 o 
   0   2   9        0.20       -2.13      5.71 o 
   1   2   9      173.67      170.33      7.37 o 
   2   2   9       28.62       21.90      5.89 o 
   3   2   9       26.16       32.50      9.98 o 
   4   2   9        5.19       -6.03      6.18 o 
   5   2   9      225.98      282.05     13.49 o 
   6   2   9      136.59      156.09     11.78 o 
   7   2   9       31.59       39.11      9.73 o 
   8   2   9      114.58      137.12     11.00 o 
   9   2   9       19.17       56.34     10.49 o 
  10   2   9       61.66       43.09     10.32 o 
  11   2   9       31.43       10.34     11.19 o 
  12   2   9       10.66      -11.63     11.63 o 
 -12   3   9        7.62       37.75     10.87 o 
 -11   3   9       90.55       58.68     11.21 o 
 -10   3   9       14.31       22.92     11.94 o 
  -9   3   9       15.97       35.31     14.80 o 
  -8   3   9       18.43        9.00      8.02 o 
  -7   3   9        3.25       -0.87      6.34 o 
  -6   3   9        7.55       25.51     12.89 o 
  -5   3   9       26.26       11.53     14.64 o 
  -4   3   9        8.38       22.15     12.49 o 
  -3   3   9       18.08       18.13      9.45 o 
  -2   3   9       62.42       66.29     10.36 o 
  -1   3   9       16.17       30.24      9.53 o 
   0   3   9       32.84       29.04      6.49 o 
   1   3   9       89.79       89.10      7.53 o 
   2   3   9       35.11       28.55      9.67 o 
   3   3   9       74.77       83.57     22.80 o 
   4   3   9       11.52       12.15      9.90 o 
   5   3   9       10.36       -6.90      6.90 o 
   6   3   9       16.50        3.88     11.35 o 
   7   3   9        7.18        8.97      9.32 o 
   8   3   9       51.83       12.97     26.59 o 
   9   3   9        2.18       18.96      9.38 o 
  -4   4   9        8.07       16.51      8.10 o 
  -3   4   9        0.56       -6.99      8.05 o 
  -2   4   9        1.26       22.29     15.56 o 
  -1   4   9        3.55       -6.31      6.31 o 
   0   4   9       24.04       34.10     17.27 o 
   1   4   9        0.02        9.32     19.99 o 
 -13   0  10      100.58       74.43     10.53 o 
 -12   0  10       16.95       68.81     10.63 o 
 -11   0  10      193.64      198.82     12.75 o 
 -10   0  10        5.71       -5.40      9.98 o 
  -9   0  10      143.25      152.63      8.23 o 
  -8   0  10       98.62      126.67     39.33 o 
  -7   0  10        0.59       13.11      9.47 o 
  -6   0  10      147.62      143.96     11.64 o 
  -5   0  10       91.03       72.95     10.37 o 
  -4   0  10        0.45        1.38      9.95 o 
  -3   0  10      389.82      439.12     15.81 o 
  -2   0  10      164.22      245.09     13.56 o 
  -1   0  10      439.58      436.97     15.52 o 
   0   0  10       83.76      113.45     11.18 o 
   1   0  10      265.89      275.51     13.28 o 
   2   0  10      182.88      181.98     11.98 o 
   3   0  10       69.66       74.62     10.27 o 
   4   0  10      117.45      115.38     10.94 o 
   5   0  10       14.13       22.32      9.64 o 
   6   0  10       52.96       69.50     10.00 o 
   7   0  10        8.83       -0.12      8.62 o 
   8   0  10       97.59      122.30     10.64 o 
   9   0  10       15.35       15.66      9.37 o 
  10   0  10       48.95       30.67      9.15 o 
 -13   1  10       34.92       54.10     44.95 o 
 -12   1  10       86.98       71.95      7.67 o 
 -11   1  10        0.08       51.10      8.88 o 
 -10   1  10       27.38       61.93     13.11 o 
  -9   1  10       36.29       42.56      7.24 o 
  -8   1  10       16.04       11.90      8.30 o 
  -7   1  10        3.28       -8.22      8.22 o 
  -6   1  10        9.99        5.45      6.22 o 
  -5   1  10       60.11       67.86     12.61 o 
  -4   1  10       20.56        9.02      6.18 o 
  -3   1  10        0.65       23.18      6.18 o 
  -2   1  10       35.23       33.05     15.24 o 
  -1   1  10        6.05       14.60      6.37 o 
   0   1  10      160.20      169.76     11.34 o 
   1   1  10       71.25       83.15     18.91 o 
   2   1  10       11.25       26.19      6.67 o 
   3   1  10       36.79       27.08      6.28 o 
   4   1  10       14.36       24.34      6.36 o 
   5   1  10       66.73       52.38     10.27 o 
   6   1  10        1.03        0.97     11.31 o 
   7   1  10        5.09       19.24      6.49 o 
   8   1  10        3.55        4.08     10.76 o 
   9   1  10        5.10        3.78     12.20 o 
  10   1  10       17.42       23.68     12.13 o 
 -11   2  10       10.17      -10.57     10.57 o 
 -10   2  10       11.61       18.83     23.17 o 
  -9   2  10        0.68        1.62     16.15 o 
  -8   2  10        0.05        9.10      8.02 o 
  -7   2  10        3.81        0.96      6.70 o 
  -6   2  10        0.31       23.77      6.07 o 
  -5   2  10        1.89       -2.16     10.39 o 
  -4   2  10        2.24       -4.51      5.70 o 
  -3   2  10        0.12       13.25      5.48 o 
  -2   2  10        0.08       -5.74      5.74 o 
  -1   2  10        2.58       13.11      9.09 o 
   0   2  10       46.01       44.69     10.13 o 
   1   2  10        5.83       -7.54      9.50 o 
   2   2  10       13.18        8.19      9.52 o 
   3   2  10        8.59       -3.60      9.49 o 
   4   2  10        9.81       13.88      9.44 o 
   5   2  10       40.08       47.83     10.50 o 
   6   2  10        0.85       -5.11     10.40 o 
   7   2  10       15.70       19.17      9.98 o 
  -5   3  10        2.04       13.23     10.11 o 
  -4   3  10       26.97        3.08      9.13 o 
  -3   3  10        9.85       11.19      9.27 o 
  -2   3  10        1.89       18.32      9.06 o 
  -1   3  10        2.42       -8.45      8.93 o 
   0   3  10        0.49       20.00      9.93 o 
   1   3  10       28.59       14.47      9.50 o 
  -6   1  11        3.02       -9.56      9.56 o 
  -5   1  11       70.10       96.96      7.49 o 
  -4   1  11        0.59       12.17      9.52 o 
  -3   1  11       28.91       26.22     18.53 o 
  -2   1  11       45.54       71.40      7.20 o 
  -1   1  11        0.51       -2.97      9.33 o 
   0   1  11       18.09       46.00     10.96 o 
   1   1  11       30.87       58.19     26.17 o 
   2   1  11       50.58       48.34      6.98 o 
                                                 
